# Supplementary material for: 7-Bromo-2-(4-methyl­phen­yl)-1-(methyl­sulfin­yl)naphtho­[2,1-b]furan
Source: Acta Crystallogr Sect E Struct Rep Online. 2013 Jun 22;69(Pt 7):o1148. doi: 10.1107/S1600536813016978 (PMC3770411; doi:10.1107/S1600536813016978)
Supplement: Supplementary file 1 [file e-69-o1148-sup1.cif]

##############################################################################
#                                                                            #
# This CIF contains the data in a paper accepted for publication in          #
# Acta Crystallographica Section E. It conforms to the requirements of       #
# Notes for Authors for Acta Crystallographica Section E, and has been       #
# peer reviewed under the auspices of the IUCr Commission on Journals.       #
#                                                                            #
# Full details of the Crystallographic Information File format               #
# are given in the paper "The Crystallographic Information File (CIF):       #
# a New Standard Archive File for Crystallography" by S. R. Hall, F. H.      #
# Allen and I. D. Brown [Acta Cryst. (1991), A47, 655-685].                  #
#                                                                            #
# The current version of the core CIF dictionary is obtainable from          #
# ftp://ftp.iucr.org/pub/cif_core.dic.                                       #
#                                                                            #
# Software is freely available for graphical display of the structure(s)     #
# in this CIF. For information consult the CIF software page                 #
# http://www.iucr.org/resources/cif/software.                                #
#                                                                            #
# This file may be used for bona fide research purposes within the           #
# scientific community so long as proper attribution is given to the journal # 
# article from which it was obtained.                                        #
#                                                                            #
##############################################################################
data_global
_audit_creation_method     'form.cif (version 2.0)'
_journal_data_validation_number     ?
_journal_date_recd_electronic     2013-06-17
_journal_date_accepted     2013-06-19
_journal_name_full     'Acta Crystallographica, Section E'
_journal_year     2013
_journal_volume     69
_journal_issue      7
_journal_page_first     o1148
_journal_page_last     o1148
_journal_paper_category     QO
_journal_paper_doi     10.1107/S1600536813016978
_journal_coeditor_code     HG5324
_publ_contact_author_name     'Prof. Uk Lee'
_publ_contact_author_address
;
 Department of Chemistry, Pukyong National University, 599-1 Daeyeon 3-dong
 Nam-gu, Busan 608-737, Republic of Korea
;
_publ_contact_author_email     'uklee@pknu.ac.kr'
_publ_contact_author_fax     '+82-51-629-5583'
_publ_contact_author_phone     '+82-51-629-5596'
_publ_section_title
;
7-Bromo-2-(4-methylphenyl)-1-(methylsulfinyl)naphtho[2,1-<i>b</i>]furan
;
loop_
    _publ_author_name
    _publ_author_address
    'Choi, Hong Dae'
;
 Department of Chemistry, Dongeui University, San 24 Kaya-dong
 Busanjin-gu, Busan 614-714, Republic of Korea
;
    'Seo, Pil Ja'
;
 Department of Chemistry, Dongeui University, San 24 Kaya-dong
 Busanjin-gu, Busan 614-714, Republic of Korea
;
    'Lee, Uk'
;
 Department of Chemistry, Pukyong National University,
 599-1 Daeyeon 3-dong
 Nam-gu, Busan 608-737, Republic of Korea
;
_publ_section_synopsis     .
data_I
_chemical_name_systematic
;
7-Bromo-2-(4-methylphenyl)-1-(methylsulfinyl)naphtho[2,1-<i>b</i>]furan
;
_chemical_name_common     ?
_chemical_formula_moiety     'C20 H15 Br O2 S'
_chemical_formula_sum     'C20 H15 Br O2 S'
_chemical_formula_iupac     'C20 H15 Br O2 S'
_chemical_formula_weight     399.29
_chemical_melting_point_gt     485
_chemical_melting_point_lt     486
_symmetry_cell_setting     monoclinic
_symmetry_space_group_name_H-M     'P 21/c'
_symmetry_space_group_name_Hall     '-P 2ybc'
loop_
    _symmetry_equiv_pos_as_xyz
    'x, y, z'
    '-x, y+1/2, -z+1/2'
    '-x, -y, -z'
    'x, -y-1/2, z-1/2'
_cell_length_a     6.2198(11)
_cell_length_b     23.234(4)
_cell_length_c     11.344(2)
_cell_angle_alpha     90.00
_cell_angle_beta     94.733(12)
_cell_angle_gamma     90.00
_cell_volume     1633.7(5)
_cell_formula_units_Z     4
_cell_measurement_reflns_used     3620
_cell_measurement_theta_min     2.51
_cell_measurement_theta_max     27.04
_cell_measurement_temperature     173(2)
_exptl_crystal_description     'block'
_exptl_crystal_colour     'colourless'
_exptl_crystal_size_max     0.274
_exptl_crystal_size_mid     0.189
_exptl_crystal_size_min     0.108
_exptl_crystal_density_diffrn     1.623
_exptl_crystal_density_meas     ?
_exptl_crystal_density_method     'not measured'
_exptl_crystal_F_000     808
_exptl_absorpt_coefficient_mu     2.653
_exptl_absorpt_correction_type     multi-scan
_exptl_absorpt_process_details     '(<i>SADABS</i>; Bruker, 2009)'
_exptl_absorpt_correction_T_min     0.4719
_exptl_absorpt_correction_T_max     0.7457
_exptl_special_details
;
;
_diffrn_ambient_temperature     173(2)
_diffrn_radiation_type     MoK\a
_diffrn_radiation_wavelength     0.71073
_diffrn_radiation_source     'rotating anode'
_diffrn_radiation_monochromator     'graphite multilayer'
_diffrn_measurement_device_type     'Bruker SMART APEXII CCD'
_diffrn_measurement_method     '\f and \w scans'
_diffrn_detector_area_resol_mean     10.0
_diffrn_reflns_number     16182
_diffrn_reflns_av_R_equivalents     0.0704
_diffrn_reflns_av_sigmaI/netI     0.0593
_diffrn_reflns_theta_min     1.75
_diffrn_reflns_theta_max     28.42
_diffrn_reflns_theta_full     28.42
_diffrn_measured_fraction_theta_max     0.994
_diffrn_measured_fraction_theta_full     0.994
_diffrn_reflns_limit_h_min     -8
_diffrn_reflns_limit_h_max     8
_diffrn_reflns_limit_k_min     -30
_diffrn_reflns_limit_k_max     30
_diffrn_reflns_limit_l_min     -15
_diffrn_reflns_limit_l_max     15
_diffrn_standards_number     0
_diffrn_standards_interval_count     ?
_diffrn_standards_interval_time     ?
_diffrn_standards_decay_%     ?
_refine_special_details
;
 Refinement of F^2^ against ALL reflections.  The weighted R-factor wR and
 goodness of fit S are based on F^2^, conventional R-factors R are based
 on F, with F set to zero for negative F^2^. The threshold expression of
 F^2^ > 2sigma(F^2^) is used only for calculating R-factors(gt) etc. and is
 not relevant to the choice of reflections for refinement.  R-factors based
 on F^2^ are statistically about twice as large as those based on F, and R-
 factors based on ALL data will be even larger.
;
_reflns_number_total     4083
_reflns_number_gt     3135
_reflns_threshold_expression     I>2\s(I)
_refine_ls_structure_factor_coef     Fsqd
_refine_ls_matrix_type     full
_refine_ls_R_factor_all     0.0611
_refine_ls_R_factor_gt     0.0429
_refine_ls_wR_factor_gt     0.1084
_refine_ls_wR_factor_ref     0.1167
_refine_ls_goodness_of_fit_ref     1.043
_refine_ls_restrained_S_all     1.043
_refine_ls_number_reflns     4083
_refine_ls_number_parameters     219
_refine_ls_number_restraints     0
_refine_ls_hydrogen_treatment     constr
_refine_ls_weighting_scheme     calc
_refine_ls_weighting_details
         'calc w=1/[\s^2^(Fo^2^)+(0.0557P)^2^+0.6314P] where P=(Fo^2^+2Fc^2^)/3'
_atom_sites_solution_hydrogens     difmap
_atom_sites_solution_primary     direct
_atom_sites_solution_secondary     difmap
_refine_ls_shift/su_max     0.001
_refine_ls_shift/su_mean     0.000
_refine_diff_density_max     1.162
_refine_diff_density_min     -0.633
_refine_ls_extinction_method     none
_refine_ls_extinction_coef     ?
loop_
    _atom_type_symbol
    _atom_type_description
    _atom_type_scat_dispersion_real
    _atom_type_scat_dispersion_imag
    _atom_type_scat_source
    'C' 'C' 0.0033 0.0016
                         'International Tables Vol C Tables 4.2.6.8 and 6.1.1.4'
    'H' 'H' 0.0000 0.0000
                         'International Tables Vol C Tables 4.2.6.8 and 6.1.1.4'
    'O' 'O' 0.0106 0.0060
                         'International Tables Vol C Tables 4.2.6.8 and 6.1.1.4'
    'S' 'S' 0.1246 0.1234
                         'International Tables Vol C Tables 4.2.6.8 and 6.1.1.4'
    'Br' 'Br' -0.2901 2.4595
                         'International Tables Vol C Tables 4.2.6.8 and 6.1.1.4'
_computing_data_collection     '<i>APEX2</i> (Bruker, 2009)'
_computing_cell_refinement     '<i>SAINT</i> (Bruker, 2009)'
_computing_data_reduction     '<i>SAINT</i> (Bruker, 2009)'
_computing_structure_solution     '<i>SHELXS97</i> (Sheldrick, 2008)'
_computing_structure_refinement     '<i>SHELXL97</i> (Sheldrick, 2008)'
_computing_molecular_graphics
        '<i>ORTEP-3</i> (Farrugia, 2012) and <i>DIAMOND</i> (Brandenburg, 1998)'
_computing_publication_material     '<i>SHELXL97</i> (Sheldrick, 2008)'
loop_
    _atom_site_type_symbol
    _atom_site_label
    _atom_site_fract_x
    _atom_site_fract_y
    _atom_site_fract_z
    _atom_site_U_iso_or_equiv
    _atom_site_adp_type
    _atom_site_calc_flag
    _atom_site_refinement_flags
    _atom_site_occupancy
    _atom_site_symmetry_multiplicity
    _atom_site_disorder_assembly
    _atom_site_disorder_group
    Br Br1 0.08040(5) 0.625454(16) 1.02806(3) 0.03661(13) Uani d . 1 2 . .
    S S1 0.99799(11) 0.71743(3) 0.64298(6) 0.02279(16) Uani d . 1 2 . .
    O O1 1.0693(3) 0.54998(8) 0.62255(17) 0.0226(4) Uani d . 1 2 . .
    O O2 0.9682(3) 0.74231(8) 0.76168(19) 0.0299(5) Uani d . 1 2 . .
    C C1 0.9742(4) 0.64212(12) 0.6514(2) 0.0198(5) Uani d . 1 2 . .
    C C2 0.8386(4) 0.60547(11) 0.7188(2) 0.0198(5) Uani d . 1 2 . .
    C C3 0.6611(4) 0.61296(12) 0.7902(2) 0.0216(6) Uani d . 1 2 . .
    C C4 0.5747(4) 0.66676(12) 0.8204(2) 0.0235(6) Uani d . 1 2 . .
    H H4 0.6369 0.7011 0.7932 0.028 Uiso calc R 1 2 . .
    C C5 0.4029(5) 0.67024(13) 0.8883(3) 0.0267(6) Uani d . 1 2 . .
    H H5 0.3461 0.7067 0.9075 0.032 Uiso calc R 1 2 . .
    C C6 0.3116(4) 0.61977(13) 0.9291(3) 0.0259(6) Uani d . 1 2 . .
    C C7 0.3880(4) 0.56710(13) 0.9027(2) 0.0264(6) Uani d . 1 2 . .
    H H7 0.3220 0.5335 0.9310 0.032 Uiso calc R 1 2 . .
    C C8 0.5663(4) 0.56194(12) 0.8330(2) 0.0236(6) Uani d . 1 2 . .
    C C9 0.6476(4) 0.50695(12) 0.8070(2) 0.0253(6) Uani d . 1 2 . .
    H H9 0.5821 0.4738 0.8374 0.030 Uiso calc R 1 2 . .
    C C10 0.8171(4) 0.50023(12) 0.7395(2) 0.0253(6) Uani d . 1 2 . .
    H H10 0.8715 0.4632 0.7222 0.030 Uiso calc R 1 2 . .
    C C11 0.9068(4) 0.55038(12) 0.6971(2) 0.0213(5) Uani d . 1 2 . .
    C C12 1.1077(4) 0.60658(12) 0.5948(2) 0.0207(5) Uani d . 1 2 . .
    C C13 1.2659(4) 0.61466(11) 0.5080(2) 0.0206(5) Uani d . 1 2 . .
    C C14 1.4444(4) 0.57774(12) 0.5083(2) 0.0214(5) Uani d . 1 2 . .
    H H14 1.4675 0.5495 0.5685 0.026 Uiso calc R 1 2 . .
    C C15 1.5871(4) 0.58234(12) 0.4214(3) 0.0231(6) Uani d . 1 2 . .
    H H15 1.7088 0.5575 0.4235 0.028 Uiso calc R 1 2 . .
    C C16 1.5555(5) 0.62264(12) 0.3308(3) 0.0239(6) Uani d . 1 2 . .
    C C17 1.3798(4) 0.65974(12) 0.3322(2) 0.0252(6) Uani d . 1 2 . .
    H H17 1.3581 0.6883 0.2725 0.030 Uiso calc R 1 2 . .
    C C18 1.2359(4) 0.65572(12) 0.4190(2) 0.0239(6) Uani d . 1 2 . .
    H H18 1.1162 0.6812 0.4176 0.029 Uiso calc R 1 2 . .
    C C19 1.7039(5) 0.62599(13) 0.2328(3) 0.0309(7) Uani d . 1 2 . .
    H H19A 1.8006 0.6591 0.2460 0.046 Uiso calc R 1 2 . .
    H H19B 1.6183 0.6305 0.1569 0.046 Uiso calc R 1 2 . .
    H H19C 1.7894 0.5906 0.2316 0.046 Uiso calc R 1 2 . .
    C C20 0.7540(5) 0.73215(13) 0.5513(3) 0.0318(7) Uani d . 1 2 . .
    H H20A 0.6305 0.7158 0.5881 0.048 Uiso calc R 1 2 . .
    H H20B 0.7635 0.7148 0.4732 0.048 Uiso calc R 1 2 . .
    H H20C 0.7350 0.7739 0.5428 0.048 Uiso calc R 1 2 . .
loop_
    _atom_site_aniso_label
    _atom_site_aniso_U_11
    _atom_site_aniso_U_22
    _atom_site_aniso_U_33
    _atom_site_aniso_U_12
    _atom_site_aniso_U_13
    _atom_site_aniso_U_23
    Br1 0.03055(19) 0.0514(2) 0.02954(18) 0.00701(13) 0.01237(13) 0.00111(14)
    S1 0.0252(3) 0.0159(3) 0.0275(4) -0.0011(2) 0.0034(3) -0.0017(3)
    O1 0.0257(9) 0.0171(10) 0.0262(10) 0.0019(7) 0.0083(8) 0.0005(8)
    O2 0.0372(11) 0.0225(11) 0.0302(11) 0.0008(9) 0.0029(9) -0.0079(9)
    C1 0.0216(13) 0.0176(13) 0.0203(12) -0.0008(10) 0.0021(10) -0.0009(10)
    C2 0.0215(13) 0.0179(13) 0.0202(13) -0.0009(10) 0.0032(10) -0.0013(10)
    C3 0.0237(13) 0.0229(14) 0.0183(12) 0.0007(10) 0.0032(10) -0.0037(11)
    C4 0.0249(14) 0.0213(14) 0.0245(14) -0.0017(11) 0.0025(11) -0.0016(11)
    C5 0.0262(14) 0.0259(16) 0.0282(15) 0.0042(11) 0.0027(11) -0.0040(12)
    C6 0.0215(13) 0.0361(17) 0.0204(13) 0.0013(11) 0.0035(11) -0.0035(12)
    C7 0.0256(14) 0.0316(16) 0.0226(14) -0.0043(12) 0.0060(11) 0.0021(12)
    C8 0.0284(14) 0.0237(15) 0.0189(13) 0.0015(11) 0.0027(10) -0.0032(11)
    C9 0.0316(15) 0.0193(14) 0.0257(14) -0.0062(11) 0.0072(11) 0.0017(11)
    C10 0.0323(15) 0.0174(14) 0.0267(14) 0.0019(11) 0.0048(12) 0.0010(11)
    C11 0.0215(12) 0.0215(14) 0.0209(13) 0.0026(10) 0.0022(10) -0.0002(11)
    C12 0.0224(13) 0.0199(14) 0.0197(13) -0.0007(10) 0.0009(10) -0.0003(10)
    C13 0.0222(13) 0.0181(13) 0.0220(13) -0.0016(10) 0.0039(10) -0.0022(10)
    C14 0.0242(13) 0.0172(13) 0.0232(13) 0.0003(10) 0.0034(10) 0.0005(11)
    C15 0.0210(13) 0.0195(14) 0.0293(14) 0.0005(10) 0.0041(11) -0.0020(11)
    C16 0.0265(14) 0.0202(14) 0.0254(14) -0.0060(11) 0.0050(11) -0.0006(11)
    C17 0.0316(15) 0.0204(14) 0.0238(14) -0.0003(11) 0.0028(11) 0.0038(11)
    C18 0.0264(14) 0.0198(14) 0.0256(14) 0.0027(11) 0.0036(11) 0.0009(11)
    C19 0.0328(16) 0.0291(17) 0.0320(16) -0.0043(12) 0.0103(13) 0.0023(13)
    C20 0.0398(17) 0.0244(16) 0.0302(16) 0.0060(13) -0.0032(13) 0.0007(13)
_geom_special_details
;
 All esds (except the esd in the dihedral angle between two l.s. planes)
 are estimated using the full covariance matrix.  The cell esds are taken
 into account individually in the estimation of esds in distances, angles
 and torsion angles; correlations between esds in cell parameters are only
 used when they are defined by crystal symmetry.  An approximate (isotropic)
 treatment of cell esds is used for estimating esds involving l.s. planes.
;
loop_
    _geom_bond_atom_site_label_1
    _geom_bond_atom_site_label_2
    _geom_bond_site_symmetry_2
    _geom_bond_distance
    _geom_bond_publ_flag
    Br1 C6 . 1.900(3) ?
    S1 O2 . 1.491(2) ?
    S1 C1 . 1.759(3) ?
    S1 C20 . 1.801(3) ?
    O1 C11 . 1.370(3) ?
    O1 C12 . 1.378(3) ?
    C1 C12 . 1.368(4) ?
    C1 C2 . 1.459(4) ?
    C2 C11 . 1.377(4) ?
    C2 C3 . 1.433(4) ?
    C3 C4 . 1.414(4) ?
    C3 C8 . 1.427(4) ?
    C4 C5 . 1.370(4) ?
    C4 H4 . 0.9500 ?
    C5 C6 . 1.399(4) ?
    C5 H5 . 0.9500 ?
    C6 C7 . 1.355(4) ?
    C7 C8 . 1.419(4) ?
    C7 H7 . 0.9500 ?
    C8 C9 . 1.414(4) ?
    C9 C10 . 1.362(4) ?
    C9 H9 . 0.9500 ?
    C10 C11 . 1.395(4) ?
    C10 H10 . 0.9500 ?
    C12 C13 . 1.460(4) ?
    C13 C18 . 1.390(4) ?
    C13 C14 . 1.403(4) ?
    C14 C15 . 1.384(4) ?
    C14 H14 . 0.9500 ?
    C15 C16 . 1.392(4) ?
    C15 H15 . 0.9500 ?
    C16 C17 . 1.393(4) ?
    C16 C19 . 1.504(4) ?
    C17 C18 . 1.388(4) ?
    C17 H17 . 0.9500 ?
    C18 H18 . 0.9500 ?
    C19 H19A . 0.9800 ?
    C19 H19B . 0.9800 ?
    C19 H19C . 0.9800 ?
    C20 H20A . 0.9800 ?
    C20 H20B . 0.9800 ?
    C20 H20C . 0.9800 ?
loop_
    _geom_angle_atom_site_label_1
    _geom_angle_atom_site_label_2
    _geom_angle_atom_site_label_3
    _geom_angle_site_symmetry_1
    _geom_angle_site_symmetry_3
    _geom_angle
    _geom_angle_publ_flag
    O2 S1 C1 . . 108.63(13) ?
    O2 S1 C20 . . 106.64(14) ?
    C1 S1 C20 . . 98.61(14) ?
    C11 O1 C12 . . 106.6(2) ?
    C12 C1 C2 . . 107.1(2) ?
    C12 C1 S1 . . 121.2(2) ?
    C2 C1 S1 . . 131.6(2) ?
    C11 C2 C3 . . 118.5(2) ?
    C11 C2 C1 . . 104.4(2) ?
    C3 C2 C1 . . 137.0(3) ?
    C4 C3 C8 . . 118.4(2) ?
    C4 C3 C2 . . 124.8(3) ?
    C8 C3 C2 . . 116.8(2) ?
    C5 C4 C3 . . 121.2(3) ?
    C5 C4 H4 . . 119.4 ?
    C3 C4 H4 . . 119.4 ?
    C4 C5 C6 . . 119.6(3) ?
    C4 C5 H5 . . 120.2 ?
    C6 C5 H5 . . 120.2 ?
    C7 C6 C5 . . 121.6(3) ?
    C7 C6 Br1 . . 119.3(2) ?
    C5 C6 Br1 . . 119.0(2) ?
    C6 C7 C8 . . 120.3(3) ?
    C6 C7 H7 . . 119.9 ?
    C8 C7 H7 . . 119.9 ?
    C9 C8 C7 . . 120.1(3) ?
    C9 C8 C3 . . 121.0(2) ?
    C7 C8 C3 . . 118.9(3) ?
    C10 C9 C8 . . 121.8(3) ?
    C10 C9 H9 . . 119.1 ?
    C8 C9 H9 . . 119.1 ?
    C9 C10 C11 . . 116.6(3) ?
    C9 C10 H10 . . 121.7 ?
    C11 C10 H10 . . 121.7 ?
    O1 C11 C2 . . 111.7(2) ?
    O1 C11 C10 . . 122.9(2) ?
    C2 C11 C10 . . 125.3(3) ?
    C1 C12 O1 . . 110.2(2) ?
    C1 C12 C13 . . 135.0(3) ?
    O1 C12 C13 . . 114.6(2) ?
    C18 C13 C14 . . 118.7(3) ?
    C18 C13 C12 . . 121.3(3) ?
    C14 C13 C12 . . 119.8(2) ?
    C15 C14 C13 . . 120.3(3) ?
    C15 C14 H14 . . 119.9 ?
    C13 C14 H14 . . 119.9 ?
    C14 C15 C16 . . 121.2(3) ?
    C14 C15 H15 . . 119.4 ?
    C16 C15 H15 . . 119.4 ?
    C15 C16 C17 . . 118.1(3) ?
    C15 C16 C19 . . 121.5(3) ?
    C17 C16 C19 . . 120.4(3) ?
    C18 C17 C16 . . 121.3(3) ?
    C18 C17 H17 . . 119.4 ?
    C16 C17 H17 . . 119.4 ?
    C17 C18 C13 . . 120.4(3) ?
    C17 C18 H18 . . 119.8 ?
    C13 C18 H18 . . 119.8 ?
    C16 C19 H19A . . 109.5 ?
    C16 C19 H19B . . 109.5 ?
    H19A C19 H19B . . 109.5 ?
    C16 C19 H19C . . 109.5 ?
    H19A C19 H19C . . 109.5 ?
    H19B C19 H19C . . 109.5 ?
    S1 C20 H20A . . 109.5 ?
    S1 C20 H20B . . 109.5 ?
    H20A C20 H20B . . 109.5 ?
    S1 C20 H20C . . 109.5 ?
    H20A C20 H20C . . 109.5 ?
    H20B C20 H20C . . 109.5 ?
loop_
    _geom_torsion_atom_site_label_1
    _geom_torsion_atom_site_label_2
    _geom_torsion_atom_site_label_3
    _geom_torsion_atom_site_label_4
    _geom_torsion_site_symmetry_1
    _geom_torsion_site_symmetry_2
    _geom_torsion_site_symmetry_3
    _geom_torsion_site_symmetry_4
    _geom_torsion
    _geom_torsion_publ_flag
    O2 S1 C1 C12 . . . . -139.7(2) ?
    C20 S1 C1 C12 . . . . 109.4(2) ?
    O2 S1 C1 C2 . . . . 35.1(3) ?
    C20 S1 C1 C2 . . . . -75.8(3) ?
    C12 C1 C2 C11 . . . . 0.8(3) ?
    S1 C1 C2 C11 . . . . -174.6(2) ?
    C12 C1 C2 C3 . . . . -175.5(3) ?
    S1 C1 C2 C3 . . . . 9.1(5) ?
    C11 C2 C3 C4 . . . . 179.6(3) ?
    C1 C2 C3 C4 . . . . -4.5(5) ?
    C11 C2 C3 C8 . . . . -0.6(4) ?
    C1 C2 C3 C8 . . . . 175.3(3) ?
    C8 C3 C4 C5 . . . . -0.5(4) ?
    C2 C3 C4 C5 . . . . 179.3(3) ?
    C3 C4 C5 C6 . . . . 0.3(4) ?
    C4 C5 C6 C7 . . . . -0.4(5) ?
    C4 C5 C6 Br1 . . . . 177.7(2) ?
    C5 C6 C7 C8 . . . . 0.6(4) ?
    Br1 C6 C7 C8 . . . . -177.4(2) ?
    C6 C7 C8 C9 . . . . 179.1(3) ?
    C6 C7 C8 C3 . . . . -0.8(4) ?
    C4 C3 C8 C9 . . . . -179.2(2) ?
    C2 C3 C8 C9 . . . . 1.0(4) ?
    C4 C3 C8 C7 . . . . 0.8(4) ?
    C2 C3 C8 C7 . . . . -179.1(2) ?
    C7 C8 C9 C10 . . . . 179.4(3) ?
    C3 C8 C9 C10 . . . . -0.7(4) ?
    C8 C9 C10 C11 . . . . -0.1(4) ?
    C12 O1 C11 C2 . . . . -0.1(3) ?
    C12 O1 C11 C10 . . . . 176.8(2) ?
    C3 C2 C11 O1 . . . . 176.7(2) ?
    C1 C2 C11 O1 . . . . -0.5(3) ?
    C3 C2 C11 C10 . . . . -0.1(4) ?
    C1 C2 C11 C10 . . . . -177.2(3) ?
    C9 C10 C11 O1 . . . . -176.0(2) ?
    C9 C10 C11 C2 . . . . 0.5(4) ?
    C2 C1 C12 O1 . . . . -0.9(3) ?
    S1 C1 C12 O1 . . . . 175.08(18) ?
    C2 C1 C12 C13 . . . . 174.0(3) ?
    S1 C1 C12 C13 . . . . -10.0(5) ?
    C11 O1 C12 C1 . . . . 0.6(3) ?
    C11 O1 C12 C13 . . . . -175.4(2) ?
    C1 C12 C13 C18 . . . . -35.4(5) ?
    O1 C12 C13 C18 . . . . 139.3(3) ?
    C1 C12 C13 C14 . . . . 149.3(3) ?
    O1 C12 C13 C14 . . . . -36.0(3) ?
    C18 C13 C14 C15 . . . . -0.1(4) ?
    C12 C13 C14 C15 . . . . 175.4(3) ?
    C13 C14 C15 C16 . . . . -1.2(4) ?
    C14 C15 C16 C17 . . . . 2.2(4) ?
    C14 C15 C16 C19 . . . . -177.0(3) ?
    C15 C16 C17 C18 . . . . -2.0(4) ?
    C19 C16 C17 C18 . . . . 177.2(3) ?
    C16 C17 C18 C13 . . . . 0.8(4) ?
    C14 C13 C18 C17 . . . . 0.3(4) ?
    C12 C13 C18 C17 . . . . -175.1(3) ?
loop_
    _geom_hbond_atom_site_label_D
    _geom_hbond_atom_site_label_H
    _geom_hbond_atom_site_label_A
    _geom_hbond_site_symmetry_A
    _geom_hbond_distance_DH
    _geom_hbond_distance_HA
    _geom_hbond_distance_DA
    _geom_hbond_angle_DHA
    C19 H19A O2 4_675 0.98 2.52 3.476(4) 166.0
    C14 H14 Cg1 1_655 0.95 2.68 3.342(4) 127.0
_iucr_refine_instructions_details
;
TITL 1221 IN P2(1)/C
CELL  0.71073  6.21980 23.23410 11.34390 90.00000 94.73300 90.00000
ZERR 4  0.00110  0.00440  0.00210  0.00000  0.01200  0.00000
LATT 1
SYMM -X, Y+ 0.50000, -Z+ 0.50000
SFAC C H O S BR
UNIT 80 60 8 4 4
TEMP -100
PLAN 30
FMAP 2
L.S. 15
ACTA
EQIV $1 1+x, 1.5-y, -0.5+z
HTAB C19 O2_$1
MPLA 13 C1 C2 C3 C4 C5 C6 C7 C8 C9 C10 C11 O1 C12
MPLA 6 C13 C14 C15 C16 C17 C18
MPLA
CONF
BOND $H
BOND
WGHT    0.055700    0.631400
FVAR       0.11318
BR1   5    0.080397    0.625454    1.028055    11.00000    0.03055    0.05137 =
         0.02954    0.00111    0.01237    0.00701
S1    4    0.997994    0.717432    0.642980    11.00000    0.02519    0.01587 =
         0.02751   -0.00167    0.00343   -0.00106
O1    3    1.069310    0.549979    0.622546    11.00000    0.02566    0.01706 =
         0.02623    0.00054    0.00830    0.00191
O2    3    0.968211    0.742308    0.761682    11.00000    0.03719    0.02246 =
         0.03018   -0.00793    0.00295    0.00075
C1    1    0.974235    0.642120    0.651378    11.00000    0.02163    0.01760 =
         0.02032   -0.00086    0.00207   -0.00078
C2    1    0.838634    0.605472    0.718781    11.00000    0.02154    0.01791 =
         0.02021   -0.00135    0.00321   -0.00089
C3    1    0.661105    0.612961    0.790245    11.00000    0.02371    0.02293 =
         0.01827   -0.00375    0.00318    0.00072
C4    1    0.574725    0.666762    0.820435    11.00000    0.02486    0.02131 =
         0.02448   -0.00162    0.00253   -0.00167
AFIX  43
H4    2    0.636949    0.701122    0.793170    11.00000   -1.20000
AFIX   0
C5    1    0.402880    0.670243    0.888309    11.00000    0.02622    0.02592 =
         0.02818   -0.00398    0.00269    0.00416
AFIX  43
H5    2    0.346141    0.706709    0.907510    11.00000   -1.20000
AFIX   0
C6    1    0.311554    0.619766    0.929136    11.00000    0.02151    0.03611 =
         0.02036   -0.00351    0.00349    0.00132
C7    1    0.388017    0.567102    0.902704    11.00000    0.02563    0.03157 =
         0.02261    0.00214    0.00596   -0.00431
AFIX  43
H7    2    0.321985    0.533503    0.930952    11.00000   -1.20000
AFIX   0
C8    1    0.566324    0.561939    0.833000    11.00000    0.02843    0.02368 =
         0.01891   -0.00317    0.00267    0.00149
C9    1    0.647554    0.506954    0.806978    11.00000    0.03156    0.01931 =
         0.02573    0.00166    0.00718   -0.00618
AFIX  43
H9    2    0.582058    0.473774    0.837394    11.00000   -1.20000
AFIX   0
C10   1    0.817076    0.500233    0.739525    11.00000    0.03231    0.01740 =
         0.02671    0.00097    0.00478    0.00189
AFIX  43
H10   2    0.871453    0.463243    0.722223    11.00000   -1.20000
AFIX   0
C11   1    0.906831    0.550384    0.697127    11.00000    0.02149    0.02146 =
         0.02090   -0.00015    0.00223    0.00258
C12   1    1.107750    0.606583    0.594796    11.00000    0.02242    0.01988 =
         0.01971   -0.00030    0.00086   -0.00069
C13   1    1.265912    0.614661    0.507992    11.00000    0.02223    0.01809 =
         0.02196   -0.00220    0.00387   -0.00157
C14   1    1.444445    0.577739    0.508331    11.00000    0.02423    0.01717 =
         0.02316    0.00050    0.00343    0.00032
AFIX  43
H14   2    1.467548    0.549451    0.568512    11.00000   -1.20000
AFIX   0
C15   1    1.587081    0.582342    0.421373    11.00000    0.02101    0.01945 =
         0.02931   -0.00204    0.00413    0.00052
AFIX  43
H15   2    1.708761    0.557535    0.423541    11.00000   -1.20000
AFIX   0
C16   1    1.555529    0.622642    0.330816    11.00000    0.02649    0.02022 =
         0.02539   -0.00065    0.00500   -0.00596
C17   1    1.379812    0.659741    0.332188    11.00000    0.03158    0.02036 =
         0.02383    0.00381    0.00284   -0.00030
AFIX  43
H17   2    1.358084    0.688339    0.272540    11.00000   -1.20000
AFIX   0
C18   1    1.235914    0.655722    0.419014    11.00000    0.02640    0.01985 =
         0.02555    0.00088    0.00364    0.00267
AFIX  43
H18   2    1.116203    0.681176    0.417648    11.00000   -1.20000
AFIX   0
C19   1    1.703853    0.625987    0.232775    11.00000    0.03276    0.02912 =
         0.03205    0.00229    0.01033   -0.00430
AFIX 137
H19A  2    1.800552    0.659076    0.246007    11.00000   -1.50000
H19B  2    1.618250    0.630468    0.156853    11.00000   -1.50000
H19C  2    1.789375    0.590597    0.231601    11.00000   -1.50000
AFIX   0
C20   1    0.753955    0.732153    0.551302    11.00000    0.03977    0.02445 =
         0.03022    0.00068   -0.00316    0.00596
AFIX 137
H20A  2    0.630518    0.715802    0.588053    11.00000   -1.50000
H20B  2    0.763481    0.714807    0.473159    11.00000   -1.50000
H20C  2    0.735042    0.773863    0.542797    11.00000   -1.50000
HKLF 4
REM  1221 IN P2(1)/C
REM R1 =  0.0429 for   3135 Fo > 4sig(Fo)  and  0.0611 for all   4083 data
REM    219 parameters refined using      0 restraints
END
WGHT      0.0556      0.6322
REM Highest difference peak  1.162,  deepest hole -0.633,  1-sigma level  0.092
Q1    1   1.1953  0.7355  0.6090  11.00000  0.05    1.16
Q2    1   0.1411  0.6272  1.0986  11.00000  0.05    1.01
Q3    1   0.2110  0.6265  1.0184  11.00000  0.05    0.82
Q4    1   0.0317  0.6253  0.9535  11.00000  0.05    0.73
Q5    1  -0.0478  0.6347  1.0436  11.00000  0.05    0.65
Q6    1  -0.0462  0.6139  1.0408  11.00000  0.05    0.58
Q7    1   1.0405  0.7201  0.7182  11.00000  0.05    0.54
Q8    1   0.8973  0.6282  0.6766  11.00000  0.05    0.45
Q9    1   0.0714  0.5919  1.0211  11.00000  0.05    0.43
Q10   1   0.7547  0.6089  0.7514  11.00000  0.05    0.42
Q11   1   0.9016  0.7235  0.5735  11.00000  0.05    0.39
Q12   1   1.3280  0.5900  0.5045  11.00000  0.05    0.38
Q13   1   0.8735  0.5274  0.7147  11.00000  0.05    0.37
Q14   1   1.2798  0.6444  0.3650  11.00000  0.05    0.36
Q15   1  -0.0636  0.6491  0.9646  11.00000  0.05    0.36
Q16   1   0.8528  0.7190  0.6502  11.00000  0.05    0.36
Q17   1   0.9760  0.6292  0.5958  11.00000  0.05    0.34
Q18   1   0.3170  0.6459  0.8899  11.00000  0.05    0.33
Q19   1   0.6143  0.5891  0.8108  11.00000  0.05    0.32
Q20   1   1.4650  0.6412  0.3307  11.00000  0.05    0.32
Q21   1   1.0758  0.5815  0.5995  11.00000  0.05    0.32
Q22   1   0.8758  0.5784  0.7169  11.00000  0.05    0.31
Q23   1   1.2190  0.6203  0.4422  11.00000  0.05    0.31
Q24   1   0.4633  0.6600  0.8444  11.00000  0.05    0.31
Q25   1   0.6291  0.6397  0.8156  11.00000  0.05    0.30
Q26   1   1.2042  0.6082  0.5607  11.00000  0.05    0.30
Q27   1   0.7528  0.5127  0.7781  11.00000  0.05    0.30
Q28   1   1.6071  0.6187  0.3827  11.00000  0.05    0.29
Q29   1   0.5966  0.5380  0.8080  11.00000  0.05    0.29
Q30   1   1.4633  0.5682  0.4330  11.00000  0.05    0.28
;
