# Supplementary material for: 7-Bromo-2-(4-methyl­phen­yl)-1-(methyl­sulfin­yl)naphtho­[2,1-b]furan
Source: Acta Crystallogr Sect E Struct Rep Online. 2013 Jun 22;69(Pt 7):o1148. doi: 10.1107/S1600536813016978 (PMC3770411; doi:10.1107/S1600536813016978)
Supplement: Supplementary file 2 [file e-69-o1148-Isup2.hkl]

# 
# h,k,l, Fc-squared, Fo-squared, sigma(Fo-squared) and status flag 
# 
data_I
_shelx_title ' 1221 IN P2(1)/C' 
_shelx_refln_list_code          4 
_shelx_F_calc_maximum      264.99 
_exptl_crystal_F_000       808.00 
_reflns_d_resolution_high  0.7468 
 
loop_ 
 _symmetry_equiv_pos_as_xyz 
 'x, y, z' 
 '-x, y+1/2, -z+1/2' 
 '-x, -y, -z' 
 'x, -y-1/2, z-1/2' 
 
_cell_length_a     6.2198 
_cell_length_b    23.2341 
_cell_length_c    11.3439 
_cell_angle_alpha  90.000 
_cell_angle_beta   94.733 
_cell_angle_gamma  90.000 
 
_shelx_F_squared_multiplier     1.000 
 
loop_ 
 _refln_index_h 
 _refln_index_k 
 _refln_index_l 
 _refln_F_squared_calc 
 _refln_F_squared_meas 
 _refln_F_squared_sigma 
 _refln_observed_status 
   1   0   0    11376.71    11465.46    473.43 o 
   2   0   0    13728.54    12467.07    512.46 o 
   3   0   0     6925.11     6389.19    264.70 o 
   4   0   0      551.82      636.23     45.28 o 
   5   0   0       74.45       85.13     15.49 o 
   6   0   0     2124.80     2302.83    168.23 o 
   7   0   0       33.62       66.72     18.62 o 
   8   0   0      110.37      144.30     41.37 o 
   1   1   0      876.61     1074.71     34.27 o 
   2   1   0     3201.20     3086.86    100.07 o 
   3   1   0     3039.28     2524.83     83.31 o 
   4   1   0     2151.44     1983.19     74.67 o 
   5   1   0       86.51       90.06     10.80 o 
   6   1   0        1.94       22.03     11.72 o 
   7   1   0      641.05      760.74     33.44 o 
   8   1   0      342.32      438.75     39.86 o 
   0   2   0        0.81       -2.25      2.25 o 
   1   2   0     5017.58     5332.27    165.92 o 
   2   2   0      917.06      776.02     29.59 o 
   3   2   0     2876.90     2658.06     85.63 o 
   4   2   0     3219.17     3138.28    100.72 o 
   5   2   0      942.16      976.85     40.64 o 
   6   2   0      325.77      350.65     39.44 o 
   7   2   0      287.96      342.46     21.67 o 
   8   2   0      332.63      431.68     35.96 o 
   1   3   0     4380.29     4135.52    104.81 o 
   2   3   0     7710.31     7391.61    230.09 o 
   3   3   0     2940.77     2795.94     89.31 o 
   4   3   0     4972.60     4811.45    151.46 o 
   5   3   0     1787.50     1679.12     57.66 o 
   6   3   0      122.67      127.55     13.23 o 
   7   3   0      185.31      198.78     18.29 o 
   8   3   0      150.42      180.75     52.89 o 
   0   4   0    39769.09    41000.84   1712.00 o 
   1   4   0       69.30      106.92     11.52 o 
   2   4   0       95.96      140.64      6.84 o 
   3   4   0      166.01      107.95     11.58 o 
   4   4   0     3200.84     3036.63     97.96 o 
   5   4   0     4269.48     4215.31    135.16 o 
   6   4   0     3357.44     3687.52    122.67 o 
   7   4   0      413.72      512.30     53.47 o 
   8   4   0      491.84      590.14     41.64 o 
   1   5   0     6733.21     6818.02    187.40 o 
   2   5   0     3705.68     3465.69     97.12 o 
   3   5   0     1542.84     1359.38     45.50 o 
   4   5   0     1836.39     1821.41     60.84 o 
   5   5   0      510.39      522.17     37.36 o 
   6   5   0       42.78       62.17     10.71 o 
   7   5   0      572.24      595.63     51.52 o 
   8   5   0      177.62      196.47     52.50 o 
   0   6   0     3048.27     3946.91    163.77 o 
   1   6   0     1508.99     1758.29     61.04 o 
   2   6   0     1817.61     1774.70     51.03 o 
   3   6   0      134.71      100.07     10.10 o 
   4   6   0      372.36      355.92     14.70 o 
   5   6   0       13.67        8.10      7.52 o 
   6   6   0        2.07       17.71     10.29 o 
   7   6   0      143.25      143.64     27.32 o 
   8   6   0        3.10       11.13     22.61 o 
   1   7   0      121.59      125.64      8.05 o 
   2   7   0     3970.37     4184.87    131.52 o 
   3   7   0     1341.59     1220.72     36.76 o 
   4   7   0     1719.88     1615.82     60.57 o 
   5   7   0      366.82      402.56     29.40 o 
   6   7   0      221.71      202.56     61.92 o 
   7   7   0      154.48      192.04     29.66 o 
   8   7   0      270.67      263.46     34.87 o 
   0   8   0    21302.57    24486.65   1004.35 o 
   1   8   0    14707.12    16158.36    534.03 o 
   2   8   0      141.98      285.57     11.58 o 
   3   8   0      610.86      553.63     18.91 o 
   4   8   0        9.81        7.06      7.45 o 
   5   8   0     2521.73     2400.52     83.15 o 
   6   8   0       89.46       85.07     16.60 o 
   7   8   0      527.51      591.73     53.86 o 
   1   9   0      654.52      763.73     22.20 o 
   2   9   0     2677.23     2644.63     91.93 o 
   3   9   0     1292.10     1217.15     62.93 o 
   4   9   0      703.48      587.84     21.29 o 
   5   9   0       64.01       88.29     14.26 o 
   6   9   0        0.00       21.78     16.33 o 
   7   9   0      267.23      222.76     26.06 o 
   0  10   0      391.56      531.25     25.67 o 
   1  10   0      177.93      216.98      9.36 o 
   2  10   0     1123.00     1243.94     49.53 o 
   3  10   0        5.42       14.33      6.06 o 
   4  10   0        1.90       10.46      6.45 o 
   5  10   0       20.12       24.68     13.53 o 
   6  10   0      864.85      785.89     82.01 o 
   7  10   0      107.19       83.83     22.31 o 
   1  11   0       90.58       79.29      5.22 o 
   2  11   0     4739.71     4809.71    162.93 o 
   3  11   0     1475.32     1522.63     74.67 o 
   4  11   0     2126.74     1989.94    105.35 o 
   5  11   0     1248.89     1191.27    102.30 o 
   6  11   0       30.50        9.86     25.09 o 
   7  11   0       20.06       15.51     19.90 o 
   0  12   0     7966.57     8440.90    349.90 o 
   1  12   0    14259.37    15152.95    439.72 o 
   2  12   0     2122.06     2075.09     73.50 o 
   3  12   0     1149.59     1183.41     93.07 o 
   4  12   0       48.32       51.00     12.23 o 
   5  12   0     3205.88     3033.26    223.12 o 
   6  12   0      168.07      162.91     22.48 o 
   7  12   0      165.60      138.16     27.78 o 
   1  13   0      521.01      541.47     19.18 o 
   2  13   0     2257.88     2205.13     83.47 o 
   3  13   0     1565.68     1490.26     61.03 o 
   4  13   0      928.84      846.92     40.23 o 
   5  13   0       44.78       56.75     16.74 o 
   6  13   0       73.45       51.31     19.05 o 
   7  13   0       17.62        0.06     22.99 o 
   0  14   0      565.93      692.81     36.38 o 
   1  14   0       33.17       29.44      6.87 o 
   2  14   0      830.89      946.87     55.12 o 
   3  14   0      390.13      356.06     21.52 o 
   4  14   0      463.73      481.36     49.38 o 
   5  14   0      987.46      877.95     48.62 o 
   6  14   0      203.80      217.41     30.45 o 
   7  14   0       91.60       92.78     22.99 o 
   1  15   0      340.54      331.68     13.68 o 
   2  15   0     1306.25     1395.58     52.45 o 
   3  15   0      971.76     1053.60     46.08 o 
   4  15   0     1627.64     1479.70     97.79 o 
   5  15   0      276.16      271.83     25.24 o 
   6  15   0       85.13      101.70     20.94 o 
   7  15   0       41.56       53.60     22.51 o 
   0  16   0     3646.48     3687.28    219.81 o 
   1  16   0      236.43      263.02     17.56 o 
   2  16   0       42.76       41.16     10.25 o 
   3  16   0       84.01      100.08     14.32 o 
   4  16   0     1208.74     1233.06    103.13 o 
   5  16   0     2358.18     2304.80    117.44 o 
   6  16   0      961.88     1042.99    107.08 o 
   7  16   0      570.61      544.80     66.08 o 
   1  17   0       49.01       64.12      9.77 o 
   2  17   0      986.71     1023.01     44.23 o 
   3  17   0      510.47      562.53     29.83 o 
   4  17   0       75.24       55.91     17.33 o 
   5  17   0        3.20       -5.91     17.00 o 
   6  17   0       58.93       79.33     21.47 o 
   0  18   0     5484.84     5487.97    326.22 o 
   1  18   0      211.00      272.96     19.33 o 
   2  18   0        3.46       -3.18      9.99 o 
   3  18   0      338.03      328.65     25.16 o 
   4  18   0        5.87       32.21     16.60 o 
   5  18   0      105.73      133.16     22.49 o 
   6  18   0       22.17       17.28     19.36 o 
   1  19   0      105.45      124.53     12.86 o 
   2  19   0      661.57      680.76     34.82 o 
   3  19   0      503.52      573.17     35.77 o 
   4  19   0      638.25      570.90     57.83 o 
   5  19   0      104.84      105.07     22.44 o 
   6  19   0       91.93       82.09     22.93 o 
   0  20   0     1851.23     1996.20    142.08 o 
   1  20   0       17.71       34.64     10.61 o 
   2  20   0      830.59      852.01     39.44 o 
   3  20   0      322.33      275.72     25.24 o 
   4  20   0       22.44      -11.21     26.01 o 
   5  20   0       33.02       31.97     19.81 o 
   6  20   0      260.27      314.24     36.16 o 
   1  21   0       16.93       39.64     11.28 o 
   2  21   0      385.80      422.44     27.38 o 
   3  21   0      803.07      777.35     92.70 o 
   4  21   0      110.14      105.30     22.07 o 
   5  21   0       14.41       17.46     21.40 o 
   6  21   0        1.86      -14.91     21.51 o 
   0  22   0       59.10       50.14     23.36 o 
   1  22   0      731.95      845.25     68.49 o 
   2  22   0       76.04      102.81     18.45 o 
   3  22   0       28.04       10.93     17.86 o 
   4  22   0       10.69      -19.44     19.44 o 
   5  22   0       16.72       -3.91     22.08 o 
   1  23   0      507.83      466.88     75.04 o 
   2  23   0       63.59       81.32     18.74 o 
   3  23   0       67.79       70.33     24.82 o 
   4  23   0      191.05      190.91     25.27 o 
   5  23   0       47.70       29.72     26.48 o 
   0  24   0     1870.98     1803.93    137.78 o 
   1  24   0       51.89       73.62     36.96 o 
   2  24   0      392.35      416.42     36.70 o 
   3  24   0       77.72      121.12     22.37 o 
   4  24   0       49.24       85.51     22.14 o 
   5  24   0       30.58       12.54     23.53 o 
   1  25   0        1.95       13.21     27.62 o 
   2  25   0      386.55      466.99    111.24 o 
   3  25   0       90.28      107.79     22.84 o 
   4  25   0      109.65      156.32     26.60 o 
   0  26   0       46.59      139.24     71.04 o 
   1  26   0      370.05      403.26    156.50 o 
   2  26   0      755.46      819.38     73.65 o 
   3  26   0       44.07       27.53     41.37 o 
   4  26   0        0.53        4.86     22.04 o 
   1  27   0       18.98       57.52     36.31 o 
   2  27   0      238.77      161.55     74.94 o 
   3  27   0       15.45       26.44     35.48 o 
   4  27   0      100.19      102.37     26.16 o 
   0  28   0       14.99       49.96     37.47 o 
   1  28   0      110.81       95.29     35.68 o 
   2  28   0       43.16       21.29     34.54 o 
   3  28   0       49.93       34.85     37.44 o 
   1  29   0        7.65       12.39     45.28 o 
   2  29   0       33.14       28.68     35.59 o 
   3  29   0      141.76       67.14     99.92 o 
   1  30   0      339.63      372.95    123.34 o 
   2  30   0      295.78      201.98     45.24 o 
  -8   1   1      277.95      299.19     46.84 o 
  -7   1   1      364.92      434.69     27.76 o 
  -6   1   1       88.74       91.77     12.39 o 
  -5   1   1     1605.66     1582.68     51.17 o 
  -4   1   1     1708.12     1662.16     64.41 o 
  -3   1   1     1332.99     1386.82     47.38 o 
  -2   1   1     1346.76     1328.67     40.06 o 
  -1   1   1     5249.03     5400.49    142.05 o 
   0   1   1      294.79      295.71     14.42 o 
   1   1   1      488.37      578.25     21.64 o 
   2   1   1       37.09       45.39      3.89 o 
   3   1   1       20.31       28.67      5.08 o 
   4   1   1      961.92      869.95     38.36 o 
   5   1   1      300.94      267.82     15.76 o 
   6   1   1      548.30      603.93     31.89 o 
   7   1   1      712.13      776.04     48.56 o 
   8   1   1       35.86        3.21     22.65 o 
  -8   2   1       43.51       29.89     27.32 o 
  -7   2   1       15.19       10.51     12.56 o 
  -6   2   1      778.46      878.98     36.84 o 
  -5   2   1     1300.72     1273.33     42.25 o 
  -4   2   1     3493.87     3334.67    107.92 o 
  -3   2   1    12720.07    12433.46    375.27 o 
  -2   2   1     9844.58     9644.22    294.86 o 
  -1   2   1     5997.60     6070.19    222.71 o 
   0   2   1     5355.69     5741.79    166.90 o 
   1   2   1       43.75       42.78      4.08 o 
   2   2   1      660.12      598.87     19.96 o 
   3   2   1     5429.87     5179.70    152.11 o 
   4   2   1     3947.58     3641.84    163.45 o 
   5   2   1       25.37       28.98      8.81 o 
   6   2   1       19.98       16.50     11.03 o 
   7   2   1      202.49      239.23     37.98 o 
   8   2   1      114.14      145.25     29.38 o 
  -8   3   1      392.16      446.16    143.64 o 
  -7   3   1      708.82      750.07     32.74 o 
  -6   3   1      528.50      554.03     26.37 o 
  -5   3   1     1241.12     1234.11     40.89 o 
  -4   3   1      915.46      878.54     28.60 o 
  -3   3   1      141.71      145.65      7.57 o 
  -2   3   1     3005.30     3007.39     84.52 o 
  -1   3   1     1335.33     1345.51     43.10 o 
   0   3   1     1592.87     1591.43     44.67 o 
   1   3   1     3287.16     3482.70    107.81 o 
   2   3   1      944.26      944.52     29.62 o 
   3   3   1      671.78      635.04     22.07 o 
   4   3   1     3187.69     3117.13    100.36 o 
   5   3   1     2963.18     2786.34    108.17 o 
   6   3   1     1895.40     1876.18    129.38 o 
   7   3   1      389.85      528.97     77.54 o 
   8   3   1      522.40      495.90     44.74 o 
  -8   4   1        5.28        3.57     22.29 o 
  -7   4   1      507.65      561.64     41.30 o 
  -6   4   1       35.77       39.33     10.21 o 
  -5   4   1     1336.97     1294.13     47.91 o 
  -4   4   1     1438.58     1467.19     50.32 o 
  -3   4   1     1298.05     1349.59     40.30 o 
  -2   4   1     2285.21     2267.51     64.63 o 
  -1   4   1       90.36       71.23      7.44 o 
   0   4   1      658.92      735.21     26.68 o 
   1   4   1       99.74      134.01      6.30 o 
   2   4   1       88.20      108.62      5.91 o 
   3   4   1      121.44      115.00     10.09 o 
   4   4   1      653.29      654.60     25.30 o 
   5   4   1      175.13      173.93     14.76 o 
   6   4   1      400.89      413.14     29.18 o 
   7   4   1      138.85      125.23     23.05 o 
   8   4   1       61.51       64.00     25.84 o 
  -8   5   1       39.73       41.39     23.82 o 
  -7   5   1      390.70      375.15     34.49 o 
  -6   5   1       46.18       54.05     11.03 o 
  -5   5   1      534.87      545.75     21.91 o 
  -4   5   1       86.33       75.41      7.43 o 
  -3   5   1     1056.27     1018.21     37.22 o 
  -2   5   1     4261.85     4226.76    117.92 o 
  -1   5   1     4657.10     5014.00    147.13 o 
   0   5   1     4204.38     4429.60    117.21 o 
   1   5   1    22840.76    23787.30    644.43 o 
   2   5   1       21.61       11.42      3.33 o 
   3   5   1     1240.32     1218.96     41.26 o 
   4   5   1       40.70       34.17      6.57 o 
   5   5   1      235.69      228.48     13.76 o 
   6   5   1       52.42       40.78     12.39 o 
   7   5   1      384.04      415.72    126.46 o 
   8   5   1        7.90       63.70     26.56 o 
  -8   6   1      304.79      348.34     34.40 o 
  -7   6   1        1.42       18.75     20.99 o 
  -6   6   1      273.68      290.43     17.44 o 
  -5   6   1      701.65      650.33     33.81 o 
  -4   6   1     1891.74     1697.13     62.06 o 
  -3   6   1     5295.01     5369.62    150.14 o 
  -2   6   1      562.20      599.16     24.39 o 
  -1   6   1       65.93       52.54      9.89 o 
   0   6   1    12290.03    13219.46    346.67 o 
   1   6   1     3053.16     3117.43    116.36 o 
   2   6   1    19695.10    19309.52    594.56 o 
   3   6   1    15357.85    14288.26    440.68 o 
   4   6   1     5336.69     4859.99    153.67 o 
   5   6   1     1314.95     1326.63     47.76 o 
   6   6   1       97.83       82.02     18.60 o 
   7   6   1       85.75       99.20     39.03 o 
   8   6   1      159.34      162.22     32.01 o 
  -8   7   1      114.77      139.31     42.55 o 
  -7   7   1      122.84      109.39     20.03 o 
  -6   7   1       20.82       34.47     18.35 o 
  -5   7   1     1031.63      939.28     38.64 o 
  -4   7   1       86.05       98.73      8.01 o 
  -3   7   1     1260.87     1115.79     49.54 o 
  -2   7   1     4667.65     4483.24    143.08 o 
  -1   7   1    11603.24    12390.04    363.63 o 
   0   7   1    16390.40    17715.41    514.26 o 
   1   7   1     2300.21     2086.85     70.98 o 
   2   7   1     3195.40     2935.12     93.05 o 
   3   7   1       11.20        9.04      4.16 o 
   4   7   1      176.73      189.72     18.43 o 
   5   7   1      296.58      288.41     20.79 o 
   6   7   1     1272.52     1134.46     81.58 o 
   7   7   1       14.48       35.74     20.63 o 
  -8   8   1      254.93      246.06     46.45 o 
  -7   8   1       57.98       28.65     19.87 o 
  -6   8   1     1329.59     1239.28     67.91 o 
  -5   8   1      411.01      463.14     30.08 o 
  -4   8   1      189.14      186.55     12.39 o 
  -3   8   1      208.01      230.01     14.39 o 
  -2   8   1      157.88      280.00     11.81 o 
  -1   8   1     3382.69     3489.57    104.08 o 
   0   8   1     2347.20     2665.18     79.34 o 
   1   8   1      320.64      391.76     20.93 o 
   2   8   1      115.58       92.96      8.67 o 
   3   8   1      836.43      700.26     26.03 o 
   4   8   1      434.37      389.76     25.66 o 
   5   8   1       70.38       58.63     12.40 o 
   6   8   1      130.83      140.30     19.49 o 
   7   8   1       52.32       62.32     24.31 o 
  -7   9   1      717.45      751.77     48.89 o 
  -6   9   1       21.70       62.99     32.79 o 
  -5   9   1     3643.82     3824.83    185.01 o 
  -4   9   1      239.84      237.24     14.17 o 
  -3   9   1       12.68       31.71      7.11 o 
  -2   9   1     1405.94     1386.54     43.45 o 
  -1   9   1     4694.44     5026.17    147.99 o 
   0   9   1      938.97      847.29     27.06 o 
   1   9   1     1096.42     1168.61     42.38 o 
   2   9   1      153.99      151.49     11.34 o 
   3   9   1        1.24       12.45      3.99 o 
   4   9   1     1646.33     1569.16     53.67 o 
   5   9   1      905.10      912.20     44.17 o 
   6   9   1     1611.54     1503.86    100.73 o 
   7   9   1     1829.16     1655.71    231.07 o 
  -7  10   1       41.24       44.92     20.99 o 
  -6  10   1      726.67      712.11     48.98 o 
  -5  10   1     3004.91     2867.52    184.13 o 
  -4  10   1     4454.28     4565.01    237.41 o 
  -3  10   1     9369.88     9886.47    379.84 o 
  -2  10   1     4962.40     4540.68    135.38 o 
  -1  10   1     9685.72    10668.00    308.88 o 
   0  10   1      288.36      392.16     14.45 o 
   1  10   1       41.52       89.51      7.60 o 
   2  10   1     3453.07     3474.67    129.16 o 
   3  10   1      637.31      606.99     31.07 o 
   4  10   1      462.79      487.52     26.76 o 
   5  10   1      245.20      238.96     19.14 o 
   6  10   1     1027.18     1018.10    121.47 o 
   7  10   1        4.59       28.62     21.52 o 
  -7  11   1      586.19      609.67     73.38 o 
  -6  11   1      577.81      602.60     68.07 o 
  -5  11   1      479.13      469.35     41.26 o 
  -4  11   1      849.45      887.98     68.91 o 
  -3  11   1       16.25       22.16      7.68 o 
  -2  11   1      753.25      763.39     25.59 o 
  -1  11   1       33.47       87.72      7.16 o 
   0  11   1      465.76      362.61     13.75 o 
   1  11   1      742.97      722.60     31.96 o 
   2  11   1       73.67       80.65      9.37 o 
   3  11   1     1367.66     1343.99     55.60 o 
   4  11   1     2224.81     2117.43     84.53 o 
   5  11   1     2359.13     2286.03     91.63 o 
   6  11   1      820.50      688.47     43.41 o 
   7  11   1       17.09       18.34     17.47 o 
  -7  12   1        4.96        0.73     18.34 o 
  -6  12   1       29.83       11.69     17.82 o 
  -5  12   1       91.05      100.50     20.74 o 
  -4  12   1     1223.86     1240.56     61.06 o 
  -3  12   1      345.64      362.76     18.41 o 
  -2  12   1     3362.14     3726.65    137.53 o 
  -1  12   1     2159.79     2250.17     68.02 o 
   0  12   1      682.38      818.02     27.05 o 
   1  12   1      362.98      438.57     20.67 o 
   2  12   1     1608.88     1615.04     65.74 o 
   3  12   1      556.73      516.77     26.86 o 
   4  12   1      264.22      240.24     26.93 o 
   5  12   1      351.30      381.69     25.24 o 
   6  12   1        1.14        6.36     15.13 o 
   7  12   1      296.55      336.72     29.49 o 
  -7  13   1      213.56      225.78     33.96 o 
  -6  13   1      220.86      232.90     46.98 o 
  -5  13   1      292.90      346.11     27.48 o 
  -4  13   1       60.21       60.95     14.82 o 
  -3  13   1      324.23      309.84     18.93 o 
  -2  13   1      982.12     1017.67     33.57 o 
  -1  13   1      190.15      206.74      9.95 o 
   0  13   1     4365.25     4581.40    135.24 o 
   1  13   1     2702.32     2639.54    102.98 o 
   2  13   1      217.35      171.69     16.31 o 
   3  13   1      188.41      211.66     15.89 o 
   4  13   1       22.57        6.79     11.39 o 
   5  13   1       59.34       41.13     15.74 o 
   6  13   1       72.77       68.74     19.07 o 
   7  13   1       13.97       10.79     18.86 o 
  -7  14   1      135.63      152.31     27.22 o 
  -6  14   1       16.81       15.46     22.78 o 
  -5  14   1      136.88       99.97     18.85 o 
  -4  14   1      570.46      572.14     71.59 o 
  -3  14   1     1888.36     1979.91    108.51 o 
  -2  14   1      798.92      908.49     44.92 o 
  -1  14   1      473.99      581.64     21.04 o 
   0  14   1      163.82      196.88      9.68 o 
   1  14   1     1304.02     1389.69     43.76 o 
   2  14   1     2608.78     2462.85    131.22 o 
   3  14   1     2964.82     2821.37    108.51 o 
   4  14   1     1969.82     1839.01     75.82 o 
   5  14   1      260.18      218.23     22.92 o 
   6  14   1       13.56       12.23     16.83 o 
   7  14   1       32.68       31.66     21.62 o 
  -7  15   1      285.91      287.13     33.12 o 
  -6  15   1      336.40      399.78     45.06 o 
  -5  15   1      645.99      641.00     53.93 o 
  -4  15   1      200.21      233.01     34.31 o 
  -3  15   1       40.71       31.89     14.32 o 
  -2  15   1      300.99      307.92     16.82 o 
  -1  15   1     1237.03     1397.07     51.63 o 
   0  15   1     3439.42     3699.39    110.76 o 
   1  15   1     2169.43     2106.95     57.87 o 
   2  15   1      164.72      236.34     20.85 o 
   3  15   1        6.61       25.72     22.08 o 
   4  15   1      362.76      372.61     24.84 o 
   5  15   1      473.81      497.07     72.63 o 
   6  15   1      438.28      378.52     31.36 o 
   7  15   1      161.18      153.36     45.37 o 
  -7  16   1       54.77       82.49     24.57 o 
  -6  16   1       67.72       63.43     22.19 o 
  -5  16   1       56.94       20.01     16.33 o 
  -4  16   1      494.77      482.85     32.67 o 
  -3  16   1      380.91      397.85     47.59 o 
  -2  16   1       77.37       91.04     11.28 o 
  -1  16   1        3.15       26.49      6.01 o 
   0  16   1     1413.03     1598.71     58.47 o 
   1  16   1      235.33      357.47     21.63 o 
   2  16   1      199.71      230.53     21.41 o 
   3  16   1       23.66       18.38     12.39 o 
   4  16   1        3.35       20.83     14.69 o 
   5  16   1       76.41       97.62     18.92 o 
   6  16   1       88.74      102.41     21.00 o 
   7  16   1       48.96       20.34     22.20 o 
  -6  17   1       21.91       26.34     19.62 o 
  -5  17   1        7.37        1.01     17.43 o 
  -4  17   1      149.07      142.01     20.48 o 
  -3  17   1      614.23      615.56     92.45 o 
  -2  17   1     1569.67     1537.58     96.60 o 
  -1  17   1      720.73      644.46     23.63 o 
   0  17   1     2371.20     2209.39     68.54 o 
   1  17   1       22.34       24.28      8.96 o 
   2  17   1      685.98      714.55     33.28 o 
   3  17   1      105.74       99.62     14.04 o 
   4  17   1       73.70      104.39     20.37 o 
   5  17   1       51.95       37.29     17.63 o 
   6  17   1      111.02       84.83     20.09 o 
  -6  18   1       22.93       -3.25     26.34 o 
  -5  18   1      667.51      701.83     53.55 o 
  -4  18   1      528.01      662.01     80.96 o 
  -3  18   1     1421.11     1492.65    109.68 o 
  -2  18   1      319.20      354.47     23.10 o 
  -1  18   1       63.77       94.51     11.09 o 
   0  18   1      200.42      197.57     11.02 o 
   1  18   1     3706.97     3567.06    148.68 o 
   2  18   1     2208.52     2236.20     87.66 o 
   3  18   1     1094.00     1180.28     69.18 o 
   4  18   1     1101.97     1043.96     82.12 o 
   5  18   1       56.43       57.77     21.71 o 
   6  18   1       57.21       49.33     24.44 o 
  -6  19   1       60.56       51.31     23.71 o 
  -5  19   1       50.92       76.45     22.14 o 
  -4  19   1      107.12       61.23     31.20 o 
  -3  19   1      153.23      258.30     40.09 o 
  -2  19   1     1273.42     1298.89    140.55 o 
  -1  19   1     1274.18     1272.24     49.90 o 
   0  19   1     2164.57     2157.81     78.18 o 
   1  19   1     6173.15     6107.53    210.96 o 
   2  19   1       23.28       30.12     11.62 o 
   3  19   1       51.49       29.69     16.22 o 
   4  19   1      501.88      565.99     43.05 o 
   5  19   1      795.35      763.03     78.83 o 
   6  19   1      113.09       98.55     24.21 o 
  -6  20   1      118.52      102.84     26.73 o 
  -5  20   1        3.86        3.93     19.42 o 
  -4  20   1       35.64       37.46     18.34 o 
  -3  20   1       97.03       92.63     30.66 o 
  -2  20   1       40.95       44.28     14.83 o 
  -1  20   1      440.31      516.60     25.44 o 
   0  20   1      890.64      895.22     47.09 o 
   1  20   1      137.75      182.37     57.52 o 
   2  20   1      128.75      137.78     15.46 o 
   3  20   1       54.83       57.93     15.88 o 
   4  20   1       48.23       49.49     17.51 o 
   5  20   1      135.80      160.91     24.05 o 
   6  20   1       11.02        4.00     21.65 o 
  -6  21   1      288.95      370.76     35.45 o 
  -5  21   1      222.97      294.85     35.09 o 
  -4  21   1      292.66      294.13     29.35 o 
  -3  21   1        4.94       -8.11     16.00 o 
  -2  21   1        4.23       17.92     14.42 o 
  -1  21   1       16.44       32.06     11.04 o 
   0  21   1      501.57      475.63     38.31 o 
   1  21   1      607.29      533.68     27.62 o 
   2  21   1       39.97       27.24     13.20 o 
   3  21   1       14.83       40.07     16.70 o 
   4  21   1      402.59      392.19     60.42 o 
   5  21   1      251.00      232.14     26.79 o 
   6  21   1      230.84      218.01     36.48 o 
  -5  22   1      552.02      581.81     45.69 o 
  -4  22   1     1406.65     1364.95     99.45 o 
  -3  22   1     1871.92     1909.20    148.24 o 
  -2  22   1      590.14      727.63     64.60 o 
  -1  22   1      444.12      471.46     31.61 o 
   0  22   1      390.70      379.03     38.65 o 
   1  22   1      380.33      388.85     53.87 o 
   2  22   1      213.45      234.88     26.68 o 
   3  22   1      450.54      488.18     55.63 o 
   4  22   1       31.36       40.59     24.84 o 
   5  22   1       58.66       87.17     23.15 o 
  -5  23   1      673.20      721.91     70.98 o 
  -4  23   1      142.08      176.94     26.21 o 
  -3  23   1      201.33      270.59     64.52 o 
  -2  23   1       32.41       28.46     22.73 o 
  -1  23   1       10.49       49.79     23.27 o 
   0  23   1      110.05      157.53     20.81 o 
   1  23   1      212.03      199.85     52.28 o 
   2  23   1      742.05      746.14     37.54 o 
   3  23   1      159.03      242.66     24.55 o 
   4  23   1      194.15      236.65     26.99 o 
   5  23   1      253.63      276.48     32.78 o 
  -5  24   1      222.28      264.29     32.75 o 
  -4  24   1       16.55       15.82     22.63 o 
  -3  24   1       90.72      122.94     29.71 o 
  -2  24   1      388.82      488.75    147.93 o 
  -1  24   1      466.17      606.26    153.79 o 
   0  24   1      518.98      522.36     35.64 o 
   1  24   1       46.48       37.69     22.20 o 
   2  24   1      285.54      297.48     40.49 o 
   3  24   1      156.74      138.00     22.55 o 
   4  24   1      108.49      100.92     42.55 o 
   5  24   1       47.20       64.87     24.51 o 
  -4  25   1       50.99       36.21     22.97 o 
  -3  25   1      305.02      313.72     30.16 o 
  -2  25   1      427.89      369.82     60.89 o 
  -1  25   1     1805.94     1598.92    246.29 o 
   0  25   1      180.71      172.59     23.45 o 
   1  25   1      969.21      974.58     84.72 o 
   2  25   1      200.27      183.49     42.94 o 
   3  25   1      314.57      320.46     46.83 o 
   4  25   1        0.53        4.46     20.81 o 
  -4  26   1        5.23       24.49     24.78 o 
  -3  26   1       86.36      102.53     52.69 o 
  -2  26   1       45.69       20.74     32.25 o 
  -1  26   1        9.18       40.45     73.38 o 
   0  26   1      394.17      437.47     35.26 o 
   1  26   1      204.78      259.34     33.08 o 
   2  26   1      443.88      500.59     54.99 o 
   3  26   1      365.27      378.67     32.71 o 
   4  26   1      225.43      257.30     30.61 o 
  -4  27   1        7.99       21.37     22.26 o 
  -3  27   1      133.46      150.24     39.02 o 
  -2  27   1      201.28      218.15     46.84 o 
  -1  27   1       46.52       22.30     46.10 o 
   0  27   1      864.53      957.84     79.67 o 
   1  27   1      412.66      566.11     57.04 o 
   2  27   1      138.30       92.97     36.06 o 
   3  27   1       34.25       57.45     36.07 o 
   4  27   1        7.49       -1.46     21.95 o 
  -3  28   1      133.14      139.94     42.94 o 
  -2  28   1       10.38       24.29     36.69 o 
  -1  28   1        7.30       -9.13     52.30 o 
   0  28   1        0.43       30.45     35.91 o 
   1  28   1      335.70      412.92     50.39 o 
   2  28   1        1.97      -31.18     46.06 o 
   3  28   1       52.09      139.82     41.08 o 
  -3  29   1        8.12       24.98     96.02 o 
  -2  29   1        6.11      -34.48     34.48 o 
  -1  29   1       33.21       23.63     34.49 o 
   0  29   1       63.85       97.58     40.59 o 
   1  29   1      265.44      225.09     43.81 o 
   2  29   1        6.52       29.28     46.84 o 
  -2  30   1       53.02       33.83     56.60 o 
  -1  30   1       14.49       39.81     40.59 o 
   1  30   1       68.51      119.44     95.24 o 
   2  30   1       83.37       35.65     40.28 o 
  -8   0   2      571.07      695.31     62.06 o 
  -7   0   2      872.83     1207.63     67.89 o 
  -6   0   2     6568.55     6784.97    613.59 o 
  -5   0   2     1207.36     1101.96     57.80 o 
  -4   0   2        3.66        2.32      7.40 o 
  -3   0   2     3389.98     3375.25    160.25 o 
  -2   0   2     2355.73     2508.51     94.76 o 
  -1   0   2     1539.65     1732.27     84.14 o 
   0   0   2      803.55      799.56     36.88 o 
   1   0   2     3743.97     3540.89    148.52 o 
   2   0   2      602.33      741.49     47.99 o 
   3   0   2     6758.46     6684.30    279.67 o 
   4   0   2      621.70      456.22     27.89 o 
   5   0   2     5272.80     4847.58    345.42 o 
   6   0   2     2004.92     2207.75    125.29 o 
   7   0   2      570.58      679.28     84.70 o 
   8   0   2       40.98       31.23     73.38 o 
  -8   1   2      338.19      382.59     26.71 o 
  -7   1   2        1.96      -12.84     12.84 o 
  -6   1   2      276.08      292.91     29.73 o 
  -5   1   2     1534.89     1566.61     48.93 o 
  -4   1   2      401.97      401.24     14.90 o 
  -3   1   2     3059.14     3369.43     90.42 o 
  -2   1   2       20.06       46.68      4.15 o 
  -1   1   2     5133.93     5590.01    163.92 o 
   0   1   2      756.08      895.30     30.67 o 
   1   1   2    70221.30    72793.13   2143.54 o 
   2   1   2    10914.96    10472.80    370.99 o 
   3   1   2     9412.04     8458.36    248.69 o 
   4   1   2     6333.78     5952.41    176.94 o 
   5   1   2      529.76      540.67     23.17 o 
   6   1   2      124.84      183.63     15.51 o 
   7   1   2       27.19       29.57     26.28 o 
   8   1   2       13.28       12.91     40.93 o 
  -8   2   2        2.44       -2.14     23.39 o 
  -7   2   2       86.66       78.13     23.44 o 
  -6   2   2       62.99       63.86     12.18 o 
  -5   2   2      452.41      438.29     18.71 o 
  -4   2   2      420.64      506.64     17.77 o 
  -3   2   2     2301.94     2731.60     73.43 o 
  -2   2   2     2108.96     2143.71     63.57 o 
  -1   2   2     2439.31     2434.74     72.47 o 
   0   2   2       77.92       75.60      5.19 o 
   1   2   2     1425.29     1372.18     41.86 o 
   2   2   2     5560.69     6094.42    195.12 o 
   3   2   2      189.12      197.07     10.34 o 
   4   2   2       92.88       87.08      8.24 o 
   5   2   2        1.18       -3.12      9.37 o 
   6   2   2        9.42      -10.00     10.00 o 
   7   2   2       89.08      124.65     21.37 o 
   8   2   2        0.23       13.53     33.18 o 
  -8   3   2       25.48       30.77     24.81 o 
  -7   3   2      332.54      370.61     32.96 o 
  -6   3   2      111.68      135.81     12.33 o 
  -5   3   2     5076.65     5237.99    141.09 o 
  -4   3   2     4570.51     4648.92    133.78 o 
  -3   3   2     7264.95     7243.79    205.58 o 
  -2   3   2     1306.82     1140.99     31.65 o 
  -1   3   2     1994.50     2060.98     65.00 o 
   0   3   2     1219.54     1453.07     50.09 o 
   1   3   2    45376.98    50653.38   1878.66 o 
   2   3   2     1280.70     1322.42     45.04 o 
   3   3   2      125.36      145.55      8.71 o 
   4   3   2       39.71       42.53      7.54 o 
   5   3   2      453.67      431.97     21.31 o 
   6   3   2     1076.53     1026.09     64.84 o 
   7   3   2      816.61      913.73    104.06 o 
   8   3   2      483.14      545.70    128.42 o 
  -8   4   2      447.68      525.72     45.06 o 
  -7   4   2     1406.64     1506.04     63.27 o 
  -6   4   2     2762.96     2772.92    150.33 o 
  -5   4   2      423.19      439.74     17.89 o 
  -4   4   2      156.46      149.66      9.51 o 
  -3   4   2     2650.16     2870.72     85.85 o 
  -2   4   2    12267.22    12077.55    351.09 o 
  -1   4   2    19229.34    19641.79    624.62 o 
   0   4   2    19757.37    20628.24    636.46 o 
   1   4   2    15845.32    17254.86    529.33 o 
   2   4   2      917.83      982.01     30.98 o 
   3   4   2      354.24      348.74     14.11 o 
   4   4   2      453.94      352.10     18.89 o 
   5   4   2     2184.07     1897.64     84.82 o 
   6   4   2      594.38      604.78     46.00 o 
   7   4   2      209.69      255.58     27.38 o 
   8   4   2        3.48       -3.77     23.67 o 
  -8   5   2       23.29       34.95     25.85 o 
  -7   5   2       26.40        8.26     23.11 o 
  -6   5   2        3.05        9.46      9.84 o 
  -5   5   2     1203.13     1209.23     37.39 o 
  -4   5   2     3106.01     2967.86     89.18 o 
  -3   5   2      822.46      658.48     22.26 o 
  -2   5   2     1769.34     1616.16     50.68 o 
  -1   5   2     5112.74     5378.48    162.84 o 
   0   5   2     2808.24     3244.82    101.79 o 
   1   5   2     5502.08     5594.25    167.95 o 
   2   5   2     1662.43     1755.53     56.96 o 
   3   5   2       41.04       46.33      5.19 o 
   4   5   2      277.32      255.76     13.14 o 
   5   5   2       27.28       30.79      8.99 o 
   6   5   2       83.46       79.72     12.33 o 
   7   5   2      175.89      196.33     25.76 o 
  -8   6   2        0.55       18.70     23.79 o 
  -7   6   2        7.83      -10.07     22.83 o 
  -6   6   2        8.00        1.58     10.05 o 
  -5   6   2      320.50      313.67     16.88 o 
  -4   6   2      142.48      173.52     10.23 o 
  -3   6   2      221.55      240.42     18.03 o 
  -2   6   2      350.13      333.72     13.33 o 
  -1   6   2     1484.92     1389.83     38.40 o 
   0   6   2     1702.74     1910.88     54.21 o 
   1   6   2     6419.58     6859.74    208.50 o 
   2   6   2      197.46      215.03      9.98 o 
   3   6   2      660.23      688.00     25.49 o 
   4   6   2       19.87       24.44      6.43 o 
   5   6   2       11.38        4.86     10.19 o 
   6   6   2      124.52      150.71     20.62 o 
   7   6   2       25.00        7.90     18.61 o 
  -8   7   2      138.49      220.67     33.32 o 
  -7   7   2       27.35       30.11     17.07 o 
  -6   7   2      168.81      177.05     23.17 o 
  -5   7   2       96.48      101.43     10.74 o 
  -4   7   2     4286.33     4146.10    131.21 o 
  -3   7   2     2554.10     2605.68     89.71 o 
  -2   7   2     2376.08     2598.70    101.49 o 
  -1   7   2     3964.89     4317.55    115.91 o 
   0   7   2     3149.51     3587.12    100.25 o 
   1   7   2     4754.11     5103.20    152.91 o 
   2   7   2     1909.71     1699.05     55.78 o 
   3   7   2     1466.60     1293.38     52.91 o 
   4   7   2     1543.54     1436.50     51.53 o 
   5   7   2      447.70      429.88     31.07 o 
   6   7   2      133.97      121.77     36.43 o 
   7   7   2       55.19       41.46     35.53 o 
  -8   8   2      316.51      420.77     49.18 o 
  -7   8   2     1513.22     1518.17     91.34 o 
  -6   8   2     2332.14     2457.79    137.15 o 
  -5   8   2     3120.37     3064.97    145.47 o 
  -4   8   2       36.20       44.02      8.57 o 
  -3   8   2      893.48      914.24     37.56 o 
  -2   8   2     1441.93     1436.55     44.92 o 
  -1   8   2     8847.32     9337.54    247.44 o 
   0   8   2     1572.13     1452.52     40.11 o 
   1   8   2     4108.50     3688.14    116.33 o 
   2   8   2      200.98      168.68     10.70 o 
   3   8   2     1334.50     1259.68     42.92 o 
   4   8   2      974.15      816.37     35.89 o 
   5   8   2     1618.25     1423.87     60.48 o 
   6   8   2     2274.41     2221.47    279.99 o 
   7   8   2       77.12      108.29     51.84 o 
  -7   9   2        0.20       -3.12     17.97 o 
  -6   9   2      570.47      635.63     68.31 o 
  -5   9   2      777.63      775.23     36.64 o 
  -4   9   2     4963.71     4858.74    279.10 o 
  -3   9   2     2114.74     2118.84     65.44 o 
  -2   9   2      695.11      616.52     21.44 o 
  -1   9   2      933.05      950.92     29.68 o 
   0   9   2     1198.52     1426.49     39.84 o 
   1   9   2     2969.76     3078.89     97.75 o 
   2   9   2     3784.07     3629.71    134.05 o 
   3   9   2     1964.61     1655.87     55.39 o 
   4   9   2     1197.27     1091.07     52.28 o 
   5   9   2      150.70      183.24     17.13 o 
   6   9   2      178.16      189.76     22.46 o 
   7   9   2      103.32      100.93     67.21 o 
  -7  10   2       31.10       57.83     18.85 o 
  -6  10   2       48.19       63.28     16.90 o 
  -5  10   2      125.31      135.12     18.65 o 
  -4  10   2       89.18      117.05     18.59 o 
  -3  10   2      216.90      260.56     13.30 o 
  -2  10   2      340.34      388.63     15.29 o 
  -1  10   2     1044.61     1102.03     32.07 o 
   0  10   2        3.73        7.77      3.74 o 
   1  10   2      130.09      137.77     10.18 o 
   2  10   2     2407.71     2589.24    107.49 o 
   3  10   2      230.12      192.41     21.03 o 
   4  10   2       37.89       26.35     10.74 o 
   5  10   2        0.58        0.48     12.32 o 
   6  10   2      429.02      419.23     28.07 o 
   7  10   2      172.27      134.94     27.30 o 
  -7  11   2      112.16      121.09     22.95 o 
  -6  11   2      138.28       99.36     23.60 o 
  -5  11   2      465.16      433.48     29.67 o 
  -4  11   2     2335.30     2299.07    224.68 o 
  -3  11   2      117.99      133.36     12.67 o 
  -2  11   2       56.04       85.96      6.98 o 
  -1  11   2     1297.17     1665.34     55.26 o 
   0  11   2     5572.91     5956.18    157.92 o 
   1  11   2     4376.54     4605.51    144.78 o 
   2  11   2     3106.84     3170.89    118.46 o 
   3  11   2      818.12      722.63     47.77 o 
   4  11   2     1360.80     1246.87     54.76 o 
   5  11   2      439.62      356.01     23.59 o 
   6  11   2      167.44      139.65     19.74 o 
   7  11   2       16.76       14.65     22.93 o 
  -7  12   2     1150.85     1260.09    103.81 o 
  -6  12   2      284.91      295.60     42.99 o 
  -5  12   2      212.28      264.15     26.01 o 
  -4  12   2       93.81       98.25     24.50 o 
  -3  12   2     1024.91     1015.24     50.47 o 
  -2  12   2     2295.87     2126.88     65.67 o 
  -1  12   2     8417.91     9079.02    238.92 o 
   0  12   2     4786.31     4593.08    122.61 o 
   1  12   2     2742.49     2676.65     85.72 o 
   2  12   2       17.47       13.11      8.76 o 
   3  12   2      312.40      337.23     20.59 o 
   4  12   2      767.55      740.87     46.76 o 
   5  12   2     1212.70     1107.20     50.26 o 
   6  12   2      706.89      675.43     41.22 o 
   7  12   2      181.91      158.17     77.28 o 
  -7  13   2      140.46      138.03     23.11 o 
  -6  13   2       24.09       30.62     18.85 o 
  -5  13   2       22.62       23.01     15.25 o 
  -4  13   2      385.72      406.26     37.43 o 
  -3  13   2       16.45       17.16      9.83 o 
  -2  13   2      431.19      496.04     22.40 o 
  -1  13   2     1096.85     1321.07     39.28 o 
   0  13   2     4992.42     5001.68    133.38 o 
   1  13   2     5679.97     5814.83    181.85 o 
   2  13   2     5085.83     5028.43    185.22 o 
   3  13   2     5196.30     4965.92    185.46 o 
   4  13   2     1466.36     1277.63     56.06 o 
   5  13   2      752.94      630.21     61.52 o 
   6  13   2       11.52        6.60     16.22 o 
   7  13   2       46.88       84.68     26.80 o 
  -7  14   2        0.15      -15.06     20.19 o 
  -6  14   2      157.71      144.09     22.72 o 
  -5  14   2       81.71       74.98     17.92 o 
  -4  14   2      549.51      555.60     34.89 o 
  -3  14   2      198.26      219.75     17.24 o 
  -2  14   2        0.73        6.33      5.75 o 
  -1  14   2      136.42      183.03     17.73 o 
   0  14   2       60.71       68.51      8.30 o 
   1  14   2        9.27       19.23      7.82 o 
   2  14   2      370.33      357.28     20.70 o 
   3  14   2       19.47       18.18     11.05 o 
   4  14   2        3.16       24.71     11.99 o 
   5  14   2       17.84       32.89     16.37 o 
   6  14   2        5.90       -3.93     17.21 o 
   7  14   2        2.44        1.39     30.45 o 
  -7  15   2      457.01      466.53     35.45 o 
  -6  15   2      971.91      974.63     69.83 o 
  -5  15   2     1793.85     1828.28    191.73 o 
  -4  15   2     5089.02     4812.19    319.49 o 
  -3  15   2     3820.65     3955.05    412.42 o 
  -2  15   2     2233.45     2339.23     75.65 o 
  -1  15   2     1895.35     1985.13     61.69 o 
   0  15   2        1.17       11.66      7.29 o 
   1  15   2     1624.89     1677.63     60.46 o 
   2  15   2       20.85       41.26     10.46 o 
   3  15   2       43.24       49.47     12.29 o 
   4  15   2        6.28       -3.76     13.82 o 
   5  15   2      104.90      124.16     18.66 o 
   6  15   2      890.86      726.95     73.27 o 
   7  15   2      641.94      616.70     71.76 o 
  -7  16   2      157.98      153.01     26.74 o 
  -6  16   2      268.74      296.89     27.32 o 
  -5  16   2       48.77       82.34     19.92 o 
  -4  16   2       49.08       58.51     17.28 o 
  -3  16   2      540.32      609.70     37.13 o 
  -2  16   2     1643.99     1631.21     95.60 o 
  -1  16   2     4113.25     4246.26    144.43 o 
   0  16   2      926.99      875.88     31.73 o 
   1  16   2      699.10      665.23     30.59 o 
   2  16   2      318.60      311.33     34.14 o 
   3  16   2      147.59      211.56     17.61 o 
   4  16   2      423.88      397.24     25.84 o 
   5  16   2      953.20      894.71     77.44 o 
   6  16   2      453.98      403.25     63.58 o 
  -6  17   2      234.50      258.55     32.72 o 
  -5  17   2      646.70      660.73     64.29 o 
  -4  17   2     1479.29     1531.53    199.43 o 
  -3  17   2     2182.50     2327.99    178.46 o 
  -2  17   2     1391.29     1429.09    101.41 o 
  -1  17   2     1775.41     1781.86     51.40 o 
   0  17   2      709.54      743.92     24.15 o 
   1  17   2      147.99      134.52     12.30 o 
   2  17   2      212.95      185.85     15.29 o 
   3  17   2      169.87      184.28     16.74 o 
   4  17   2       68.93       65.22     20.17 o 
   5  17   2        8.40        7.56     16.25 o 
   6  17   2      160.83      182.41     50.17 o 
  -6  18   2       36.27       64.37     22.56 o 
  -5  18   2        3.99        7.02     18.50 o 
  -4  18   2      827.19      813.47    112.78 o 
  -3  18   2      332.38      345.96     62.04 o 
  -2  18   2        0.01        3.52     11.81 o 
  -1  18   2       77.93       72.01      9.58 o 
   0  18   2      507.78      505.63     23.52 o 
   1  18   2      177.56      212.81     38.18 o 
   2  18   2      214.94      207.41     18.82 o 
   3  18   2       27.34       27.08     12.08 o 
   4  18   2       96.17       73.15     17.51 o 
   5  18   2      150.33      133.31     21.82 o 
   6  18   2        3.98       -2.99     25.24 o 
  -6  19   2       93.43      112.04     26.03 o 
  -5  19   2      122.30      137.60     23.68 o 
  -4  19   2       27.81        9.00     18.40 o 
  -3  19   2      355.19      326.76     41.51 o 
  -2  19   2       75.14       63.72     19.49 o 
  -1  19   2      144.98      151.97     13.65 o 
   0  19   2       31.78       34.14      9.51 o 
   1  19   2     4357.68     4326.18    210.01 o 
   2  19   2       20.95       12.09     11.80 o 
   3  19   2      807.54      747.48     37.56 o 
   4  19   2     1036.37      941.21     61.33 o 
   5  19   2       71.21       47.44     23.33 o 
   6  19   2       17.68       16.94     20.87 o 
  -6  20   2      272.15      317.32     30.27 o 
  -5  20   2       21.34        4.72     18.62 o 
  -4  20   2      571.34      630.21     87.45 o 
  -3  20   2       22.33       19.02     16.81 o 
  -2  20   2      618.26      550.69     64.34 o 
  -1  20   2     1185.11     1228.42     42.66 o 
   0  20   2     3136.01     3032.23    113.84 o 
   1  20   2      956.78      968.50     42.86 o 
   2  20   2       44.07       13.48     12.32 o 
   3  20   2       97.27       96.83     16.16 o 
   4  20   2       80.52       89.34     18.25 o 
   5  20   2      330.54      339.52     50.43 o 
   6  20   2      128.58      111.32     24.45 o 
  -6  21   2       59.65       31.56     22.64 o 
  -5  21   2        3.25        7.49     19.37 o 
  -4  21   2       26.66       32.53     20.20 o 
  -3  21   2       13.00       18.66     20.96 o 
  -2  21   2      123.00      115.32     16.27 o 
  -1  21   2       95.98      122.53     19.40 o 
   0  21   2      441.52      561.13     35.22 o 
   1  21   2        6.91       14.46     20.62 o 
   2  21   2      246.22      283.10     20.67 o 
   3  21   2     1081.44     1106.64     75.40 o 
   4  21   2      402.40      408.24     37.71 o 
   5  21   2      196.64      150.08     24.04 o 
  -5  22   2       11.42       49.70     36.28 o 
  -4  22   2       29.51       61.02     20.08 o 
  -3  22   2        0.16       11.13     23.21 o 
  -2  22   2        5.76        0.23     12.79 o 
  -1  22   2        0.09      -16.26     19.36 o 
   0  22   2       13.59       18.38     16.66 o 
   1  22   2      110.81      106.59     35.41 o 
   2  22   2      139.39      145.14     16.92 o 
   3  22   2        0.85      -11.83     15.72 o 
   4  22   2       72.35       35.40     17.77 o 
   5  22   2       42.14       38.85     28.84 o 
  -5  23   2      572.63      593.38     47.80 o 
  -4  23   2       86.09       52.39     26.93 o 
  -3  23   2      113.90      124.25     20.57 o 
  -2  23   2       41.06       43.53     15.44 o 
  -1  23   2      182.06      170.56     30.38 o 
   0  23   2      668.86      674.67     41.06 o 
   1  23   2      359.91      359.04     77.97 o 
   2  23   2       12.07       -0.96     14.30 o 
   3  23   2        3.90      -16.10     16.10 o 
   4  23   2      125.09       66.69     21.14 o 
   5  23   2      144.17      142.65     24.09 o 
  -5  24   2        2.30      -17.58     21.72 o 
  -4  24   2       83.55       54.60     21.87 o 
  -3  24   2       65.19       60.98     23.66 o 
  -2  24   2      420.27      330.77     52.69 o 
  -1  24   2      411.59      461.01     44.54 o 
   0  24   2      164.21      174.22     23.23 o 
   1  24   2       84.19       71.46     24.01 o 
   2  24   2      128.75      133.02     20.85 o 
   3  24   2      121.54      147.83     21.97 o 
   4  24   2       92.92      106.30     22.54 o 
   5  24   2      323.52      328.27     43.33 o 
  -4  25   2       73.79      106.97     29.40 o 
  -3  25   2       52.94       84.30     20.69 o 
  -2  25   2        9.64      -26.22     26.22 o 
  -1  25   2      168.08      198.73     69.09 o 
   0  25   2       87.92      118.66     33.84 o 
   1  25   2      669.26      725.16     48.70 o 
   2  25   2      343.11      447.30     50.86 o 
   3  25   2      531.37      613.58     49.86 o 
   4  25   2      240.44      300.98     30.67 o 
  -4  26   2      218.47      301.44     29.30 o 
  -3  26   2      103.79       96.23     39.43 o 
  -2  26   2        0.74       27.70     33.78 o 
  -1  26   2       24.58       28.68     29.39 o 
   0  26   2      142.40       40.52     46.06 o 
   1  26   2       10.80       22.32     21.79 o 
   2  26   2       71.36      103.05     34.08 o 
   3  26   2        5.81       10.89     19.20 o 
   4  26   2      158.18      152.40     26.79 o 
  -4  27   2      463.96      378.95     64.79 o 
  -3  27   2      282.41      189.97     56.99 o 
  -2  27   2      100.63      107.99     39.10 o 
  -1  27   2      165.41      121.81     37.62 o 
   0  27   2      255.96      209.41     40.63 o 
   1  27   2        2.87        9.25     21.90 o 
   2  27   2       17.50       67.82     37.47 o 
   3  27   2       65.36       57.48     37.46 o 
  -3  28   2      177.83      187.65     46.48 o 
  -2  28   2       43.51        2.93     36.17 o 
  -1  28   2      390.58      325.45     49.59 o 
   0  28   2      357.19      389.34    117.53 o 
   1  28   2      528.20      527.84     88.99 o 
   2  28   2        6.31        6.97     33.32 o 
   3  28   2      119.43      137.75     42.55 o 
  -2  29   2      793.53      896.91    110.07 o 
  -1  29   2       51.10       25.76     39.81 o 
   0  29   2      369.44      278.12    230.68 o 
   1  29   2      255.65      122.56     87.43 o 
   2  29   2      171.42      180.91     42.30 o 
  -2  30   2       95.43       78.06     92.90 o 
  -1  30   2       21.82       -7.81     42.15 o 
   0  30   2       19.72      -34.03     81.19 o 
   1  30   2      131.89       95.24     92.12 o 
  -8   1   3      228.52      285.50     52.17 o 
  -7   1   3      715.96      793.14     44.06 o 
  -6   1   3      546.83      574.28     24.02 o 
  -5   1   3       89.35       76.34      8.65 o 
  -4   1   3       32.91       32.55      5.87 o 
  -3   1   3      458.49      633.29     20.01 o 
  -2   1   3     9202.71     9933.39    290.45 o 
  -1   1   3     9896.04    10708.66    344.52 o 
   0   1   3     3909.97     4011.94    131.45 o 
   1   1   3    40738.25    45611.68   1441.79 o 
   2   1   3      418.84      457.39     17.05 o 
   3   1   3      372.73      388.49     16.39 o 
   4   1   3     1024.12      949.74     33.60 o 
   5   1   3     2058.78     1917.11    118.56 o 
   6   1   3      202.88      199.91     15.76 o 
   7   1   3      246.95      264.40     20.31 o 
  -8   2   3      167.48      182.47     59.33 o 
  -7   2   3       41.46       44.62     14.71 o 
  -6   2   3     1036.97     1086.86     50.92 o 
  -5   2   3      799.03      798.96     29.36 o 
  -4   2   3     6933.44     6699.78    179.15 o 
  -3   2   3    11329.08    11566.85    304.68 o 
  -2   2   3     1136.64     1082.54     34.15 o 
  -1   2   3       99.00      127.83      8.30 o 
   0   2   3      205.10      185.32     17.22 o 
   1   2   3     8301.76     8768.86    282.00 o 
   2   2   3     3319.28     3094.90     93.58 o 
   3   2   3     2242.64     1991.37     62.26 o 
   4   2   3     1624.50     1583.95     62.32 o 
   5   2   3        0.21       -0.88      9.77 o 
   6   2   3       84.29       72.35     16.90 o 
   7   2   3      709.33      826.66    107.63 o 
  -8   3   3      108.33      131.28     29.88 o 
  -7   3   3      285.49      301.36     19.20 o 
  -6   3   3       15.93       12.88     10.40 o 
  -5   3   3      154.75      170.18     13.43 o 
  -4   3   3      227.48      270.71     11.77 o 
  -3   3   3     1979.47     1989.26     59.94 o 
  -2   3   3    16232.39    17511.62    579.05 o 
  -1   3   3    13871.36    14414.31    475.19 o 
   0   3   3     9425.19    10047.73    311.78 o 
   1   3   3      333.29      332.14     16.28 o 
   2   3   3      136.44      166.22      8.59 o 
   3   3   3      166.85      170.26      9.52 o 
   4   3   3      676.93      622.46     33.05 o 
   5   3   3      473.99      403.07     20.48 o 
   6   3   3       69.59       69.93     11.22 o 
   7   3   3       16.84       15.29     24.58 o 
  -8   4   3        0.82       12.98     26.71 o 
  -7   4   3       13.30       11.99     12.41 o 
  -6   4   3        4.65       24.62     10.60 o 
  -5   4   3      111.95      100.80     10.26 o 
  -4   4   3      102.49      126.61      8.83 o 
  -3   4   3      159.20      134.91      9.56 o 
  -2   4   3       25.77       44.10      4.13 o 
  -1   4   3       48.20       68.85      8.60 o 
   0   4   3        2.96        8.65      6.28 o 
   1   4   3      634.69      717.58     29.02 o 
   2   4   3      307.79      272.87     12.72 o 
   3   4   3       61.10       58.68      6.60 o 
   4   4   3      208.19      210.27     11.98 o 
   5   4   3      219.66      213.71     14.31 o 
   6   4   3      201.85      216.15     16.05 o 
   7   4   3      230.04      201.21     36.94 o 
  -8   5   3      559.21      663.85     83.14 o 
  -7   5   3      764.13      860.16     79.65 o 
  -6   5   3      709.56      758.65     29.41 o 
  -5   5   3      537.23      572.64     25.08 o 
  -4   5   3      637.13      645.17     22.05 o 
  -3   5   3       67.80       99.21     10.69 o 
  -2   5   3     1717.08     1987.12     73.11 o 
  -1   5   3      726.33      823.38     32.15 o 
   0   5   3     1298.45     1407.37     46.90 o 
   1   5   3      964.33      934.77     34.79 o 
   2   5   3      177.19      196.66      9.86 o 
   3   5   3     1429.56     1317.06     46.44 o 
   4   5   3     2948.72     2724.90     98.26 o 
   5   5   3     1927.94     1946.28    147.42 o 
   6   5   3     1387.95     1385.57    120.79 o 
   7   5   3      607.10      678.61     45.60 o 
  -8   6   3      385.80      468.64     44.19 o 
  -7   6   3        8.36       28.26     17.02 o 
  -6   6   3      421.87      502.51     30.89 o 
  -5   6   3       61.94       59.94     10.01 o 
  -4   6   3     4850.33     4894.37    160.47 o 
  -3   6   3     3634.48     3927.95    131.31 o 
  -2   6   3      272.08      327.80     20.13 o 
  -1   6   3      596.72      645.90     20.96 o 
   0   6   3     4948.42     5328.97    167.04 o 
   1   6   3     5511.42     5043.00    158.36 o 
   2   6   3     8563.48     7947.16    232.34 o 
   3   6   3     3766.82     3297.90    102.06 o 
   4   6   3     1995.23     1830.74     68.02 o 
   5   6   3       62.75       73.51     10.05 o 
   6   6   3       50.71       47.39     16.50 o 
   7   6   3      510.25      474.18     92.48 o 
  -8   7   3      496.77      597.26     39.96 o 
  -7   7   3     1038.89     1118.12     68.94 o 
  -6   7   3     1446.42     1564.79     74.43 o 
  -5   7   3       55.48       44.73     11.02 o 
  -4   7   3       31.00       42.48      9.21 o 
  -3   7   3      181.71      219.92     11.45 o 
  -2   7   3     1783.77     2066.95     69.42 o 
  -1   7   3      565.79      563.60     20.54 o 
   0   7   3     2354.29     2616.31     83.35 o 
   1   7   3     1186.90     1363.28     44.38 o 
   2   7   3       22.15       33.26      5.09 o 
   3   7   3     5397.79     4912.91    155.04 o 
   4   7   3     2338.27     2022.80     75.40 o 
   5   7   3     2035.35     1845.86    184.10 o 
   6   7   3     1283.54     1382.72    158.70 o 
   7   7   3       20.71       56.19     20.80 o 
  -7   8   3       15.71        2.09     23.06 o 
  -6   8   3       18.62       20.16     15.82 o 
  -5   8   3        7.57       11.93     11.27 o 
  -4   8   3      857.37      856.03     34.03 o 
  -3   8   3      125.33      161.27     10.73 o 
  -2   8   3        9.84       12.83      5.43 o 
  -1   8   3        6.34       18.61      4.83 o 
   0   8   3      116.61      157.54      8.77 o 
   1   8   3      959.61     1015.43     34.09 o 
   2   8   3      559.30      678.51     25.02 o 
   3   8   3      290.94      250.32     12.36 o 
   4   8   3       25.69       32.59      6.64 o 
   5   8   3        6.20        3.59     12.17 o 
   6   8   3       20.83       38.72     16.67 o 
   7   8   3        0.03       20.18     17.24 o 
  -7   9   3        9.61       15.51     17.69 o 
  -6   9   3       22.29       42.94     16.90 o 
  -5   9   3     1536.93     1565.72     65.37 o 
  -4   9   3      779.79      853.52     34.14 o 
  -3   9   3     1687.67     1717.90     59.29 o 
  -2   9   3     6776.45     7021.19    242.32 o 
  -1   9   3     1328.78     1005.56     30.69 o 
   0   9   3     4433.26     4531.12    142.39 o 
   1   9   3     2211.04     2335.84     75.84 o 
   2   9   3     5150.79     5160.57    162.31 o 
   3   9   3     1627.73     1725.22     58.08 o 
   4   9   3       71.85       77.83     12.13 o 
   5   9   3      105.76       74.97     16.07 o 
   6   9   3      110.44       69.58     18.75 o 
   7   9   3      621.97      609.70    101.02 o 
  -7  10   3      222.66      292.66     57.57 o 
  -6  10   3      569.85      595.58     35.50 o 
  -5  10   3      609.77      650.08     36.09 o 
  -4  10   3     7607.75     7520.27    244.23 o 
  -3  10   3     3228.58     2999.69     94.04 o 
  -2  10   3      716.61      710.48     28.89 o 
  -1  10   3      127.21      177.07      8.51 o 
   0  10   3      171.65      113.01      8.57 o 
   1  10   3     2874.67     2639.80     85.35 o 
   2  10   3     5711.96     5531.83    173.86 o 
   3  10   3     1038.10      982.33     50.61 o 
   4  10   3      255.66      252.42     22.87 o 
   5  10   3        4.04       11.03     11.49 o 
   6  10   3       92.25       97.02     21.11 o 
   7  10   3      652.22      606.58    105.62 o 
  -7  11   3      193.03      234.28     34.80 o 
  -6  11   3      238.25      272.49     25.27 o 
  -5  11   3       69.91       65.03     15.40 o 
  -4  11   3      115.07      145.83     12.79 o 
  -3  11   3     1947.52     1892.04     82.68 o 
  -2  11   3     5862.64     5727.94    204.81 o 
  -1  11   3    11136.91    11622.12    322.25 o 
   0  11   3    11191.96    12090.39    374.23 o 
   1  11   3      669.33      634.28     23.96 o 
   2  11   3     3836.02     3665.23    117.04 o 
   3  11   3      185.08      138.15     14.87 o 
   4  11   3       11.33       -0.67     10.82 o 
   5  11   3       96.01       81.94     14.58 o 
   6  11   3      124.12      102.01     22.87 o 
   7  11   3        2.92       -8.57     18.90 o 
  -7  12   3       41.60       53.45     22.73 o 
  -6  12   3       13.00       -3.94     16.45 o 
  -5  12   3      350.42      358.48     26.40 o 
  -4  12   3      120.03      146.50     15.94 o 
  -3  12   3       68.57       61.14      9.54 o 
  -2  12   3       64.48       81.32      6.75 o 
  -1  12   3       69.80      108.12      7.10 o 
   0  12   3      182.36      228.74     13.11 o 
   1  12   3      199.47      220.34     23.92 o 
   2  12   3       16.37       17.90     18.14 o 
   3  12   3      163.57      157.93     14.05 o 
   4  12   3      212.27      233.08     19.36 o 
   5  12   3       91.51      110.44     16.24 o 
   6  12   3      307.66      282.19     28.10 o 
   7  12   3       75.57       61.48     23.60 o 
  -7  13   3      255.04      292.45     31.95 o 
  -6  13   3      523.59      570.14     36.14 o 
  -5  13   3      287.22      366.33     27.21 o 
  -4  13   3      642.59      745.85     38.12 o 
  -3  13   3      111.97      112.71     10.71 o 
  -2  13   3      777.09      872.70     36.43 o 
  -1  13   3       75.61       86.76      9.99 o 
   0  13   3     2420.07     2466.74     70.61 o 
   1  13   3      349.24      301.59     14.38 o 
   2  13   3      706.34      672.42     33.35 o 
   3  13   3     2294.75     2008.45    108.85 o 
   4  13   3      400.76      374.00     42.48 o 
   5  13   3      649.31      612.21     34.16 o 
   6  13   3     1165.48     1070.06     83.53 o 
   7  13   3      134.13      139.69     44.50 o 
  -7  14   3      147.44      183.08     25.70 o 
  -6  14   3      155.11      132.80     22.72 o 
  -5  14   3      829.77      866.49     46.36 o 
  -4  14   3     2538.34     2493.05    144.11 o 
  -3  14   3     2490.75     2542.73     88.13 o 
  -2  14   3     1140.77     1197.75     46.90 o 
  -1  14   3      173.00      230.12     12.22 o 
   0  14   3       18.04       15.05      5.52 o 
   1  14   3     1611.03     1529.58     51.92 o 
   2  14   3     3393.06     3075.68    117.40 o 
   3  14   3      869.61      801.13     38.22 o 
   4  14   3      565.16      537.52     41.80 o 
   5  14   3        9.41       -1.09     22.56 o 
   6  14   3       47.10       37.45     16.65 o 
   7  14   3       48.73       24.26     52.30 o 
  -7  15   3      128.49       83.09     24.67 o 
  -6  15   3      798.29      860.61     57.14 o 
  -5  15   3      146.07      150.25     21.51 o 
  -4  15   3      356.11      343.30     24.90 o 
  -3  15   3      906.69      920.41     38.12 o 
  -2  15   3     1893.80     1992.54     72.90 o 
  -1  15   3     1863.74     1925.57     54.44 o 
   0  15   3     1106.40     1086.64     33.46 o 
   1  15   3      981.49      832.68     30.91 o 
   2  15   3       32.33       69.71     15.32 o 
   3  15   3      907.31      913.62     42.35 o 
   4  15   3      331.10      248.39     22.54 o 
   5  15   3      321.62      338.22     26.76 o 
   6  15   3      110.77       99.22     19.48 o 
  -7  16   3      111.20      119.60     26.48 o 
  -6  16   3       80.96      103.40     21.75 o 
  -5  16   3       54.38       69.33     17.83 o 
  -4  16   3       22.65       26.49     15.51 o 
  -3  16   3       30.32       19.98     13.27 o 
  -2  16   3      127.64      150.35     11.13 o 
  -1  16   3       67.13       81.03      7.64 o 
   0  16   3       87.14      125.57      9.24 o 
   1  16   3       54.86       65.15     17.21 o 
   2  16   3        4.96       24.55     11.62 o 
   3  16   3      226.56      253.64     33.56 o 
   4  16   3       50.94       52.84     14.42 o 
   5  16   3      254.78      224.09     39.10 o 
   6  16   3      390.39      319.46     28.31 o 
  -6  17   3      484.72      574.26     43.68 o 
  -5  17   3      180.17      191.13     23.95 o 
  -4  17   3      167.81      132.54     18.21 o 
  -3  17   3      262.01      238.66     25.24 o 
  -2  17   3      411.65      377.33     28.83 o 
  -1  17   3      130.85      118.38      9.90 o 
   0  17   3       11.06       10.69      6.32 o 
   1  17   3     1357.24     1456.65     59.46 o 
   2  17   3       56.74       60.89     12.45 o 
   3  17   3      407.99      435.23     25.73 o 
   4  17   3      328.90      336.11     23.87 o 
   5  17   3      856.29      799.69     67.97 o 
   6  17   3      105.40       89.19     20.30 o 
  -6  18   3       77.98       95.42     25.80 o 
  -5  18   3      259.68      343.65     28.84 o 
  -4  18   3     1417.60     1491.96    101.90 o 
  -3  18   3      281.56      288.56     38.65 o 
  -2  18   3       11.18       12.04     11.26 o 
  -1  18   3      368.42      383.94     15.88 o 
   0  18   3      271.51      291.67     16.13 o 
   1  18   3     3252.46     3251.55    123.11 o 
   2  18   3     4658.26     4665.89    174.07 o 
   3  18   3      815.33      835.46     40.87 o 
   4  18   3      483.82      436.22     28.16 o 
   5  18   3        0.25        7.72     16.11 o 
   6  18   3        1.93       37.74     20.47 o 
  -6  19   3      406.80      604.13     52.65 o 
  -5  19   3      714.61      831.30     46.38 o 
  -4  19   3        0.30       15.48     16.56 o 
  -3  19   3       70.92       59.96     15.30 o 
  -2  19   3      456.97      420.19     28.85 o 
  -1  19   3      395.88      419.61     22.41 o 
   0  19   3       28.51       24.55     10.65 o 
   1  19   3      895.90      888.27     40.13 o 
   2  19   3     1160.67     1155.54     55.32 o 
   3  19   3      463.52      506.09     29.63 o 
   4  19   3      703.97      729.08     39.28 o 
   5  19   3      183.89      221.96     38.88 o 
   6  19   3       50.45       82.84     24.45 o 
  -6  20   3        7.29        5.01     33.38 o 
  -5  20   3       15.34      -16.00     20.44 o 
  -4  20   3       14.18       23.30     17.99 o 
  -3  20   3      586.04      558.71     68.06 o 
  -2  20   3       12.45       27.73     12.55 o 
  -1  20   3      118.09      107.81     19.70 o 
   0  20   3      174.89      189.14     23.24 o 
   1  20   3       54.38       49.36     12.01 o 
   2  20   3     1339.85     1313.17     56.99 o 
   3  20   3       31.76       24.28     15.57 o 
   4  20   3        0.92       12.83     18.14 o 
   5  20   3       29.84       17.05     18.97 o 
  -6  21   3      122.45      179.45     31.45 o 
  -5  21   3      146.66      136.22     26.04 o 
  -4  21   3      461.32      400.81     42.03 o 
  -3  21   3      817.75      823.31     57.24 o 
  -2  21   3     2423.92     2284.74    131.16 o 
  -1  21   3     1090.12      968.73     81.50 o 
   0  21   3      239.56      289.96     29.62 o 
   1  21   3      498.19      440.61     41.00 o 
   2  21   3       75.01       67.83     14.48 o 
   3  21   3       37.40       55.68     15.81 o 
   4  21   3        4.45       35.09     16.37 o 
   5  21   3        4.21       -3.58     17.78 o 
  -5  22   3      222.25      226.30     29.03 o 
  -4  22   3     1265.74     1442.30    127.78 o 
  -3  22   3      687.52      736.04     73.01 o 
  -2  22   3      581.58      611.12     41.05 o 
  -1  22   3       10.53       18.39     24.40 o 
   0  22   3       24.29        2.76     16.33 o 
   1  22   3      102.38       90.72     22.93 o 
   2  22   3     1010.17      961.19     47.83 o 
   3  22   3        8.05        3.47     17.58 o 
   4  22   3       49.50       46.74     17.22 o 
   5  22   3       97.46       82.03     21.00 o 
  -5  23   3       32.90       58.67     23.83 o 
  -4  23   3      803.69      836.09     73.24 o 
  -3  23   3      700.39      781.93     69.18 o 
  -2  23   3     1193.82     1225.29    107.73 o 
  -1  23   3     1442.47     1485.65    167.83 o 
   0  23   3     1613.22     1518.40    136.22 o 
   1  23   3      973.62      978.66     53.86 o 
   2  23   3      217.51      233.98     20.77 o 
   3  23   3       14.77       19.95     15.65 o 
   4  23   3        8.48       28.44     19.61 o 
   5  23   3       15.39        3.66     25.52 o 
  -5  24   3      190.42      215.16     29.80 o 
  -4  24   3       83.12       69.72     22.26 o 
  -3  24   3       92.72      148.52     21.18 o 
  -2  24   3      144.04      149.15     37.41 o 
  -1  24   3      287.76      237.92     36.07 o 
   0  24   3      205.41      143.27     67.98 o 
   1  24   3      111.10       98.93     23.00 o 
   2  24   3      157.58      144.34     18.05 o 
   3  24   3      165.49      187.24     29.23 o 
   4  24   3      303.05      253.74     27.55 o 
  -4  25   3      276.14      330.62     37.64 o 
  -3  25   3      240.33      249.10     99.53 o 
  -2  25   3       18.76        2.14     32.36 o 
  -1  25   3      159.62      139.89     33.09 o 
   0  25   3      110.71       86.55     32.98 o 
   1  25   3      184.28      182.78     31.10 o 
   2  25   3      246.32      280.40     23.35 o 
   3  25   3      162.49      187.10     23.87 o 
   4  25   3      418.92      381.25     34.34 o 
  -4  26   3      303.47      353.85     32.97 o 
  -3  26   3       52.64       -6.51     35.61 o 
  -2  26   3       74.63      -21.43     33.42 o 
  -1  26   3        0.69      -24.58     32.24 o 
   0  26   3      419.06      486.25    115.72 o 
   1  26   3      832.00      886.59     77.33 o 
   2  26   3      806.61      948.73    104.39 o 
   3  26   3      479.08      492.23     37.82 o 
   4  26   3      174.03      128.51     24.00 o 
  -3  27   3       49.13       -3.48     37.96 o 
  -2  27   3       16.82      -34.54     34.54 o 
  -1  27   3       54.27       89.80     37.09 o 
   0  27   3       14.44       35.94     43.97 o 
   1  27   3      225.75      207.66     85.56 o 
   2  27   3      135.31      194.93     39.84 o 
   3  27   3       33.20       36.19     36.92 o 
  -3  28   3        1.42      -35.91     35.91 o 
  -2  28   3       45.54        9.09     36.74 o 
  -1  28   3      131.75      117.10     46.84 o 
   0  28   3        0.22      -19.18     35.04 o 
   1  28   3      280.24      347.70     51.85 o 
   2  28   3       62.05       73.97     35.37 o 
   3  28   3       35.81       92.95     49.18 o 
  -2  29   3      489.08      456.68     67.14 o 
  -1  29   3      229.77      205.31     52.30 o 
   0  29   3      368.23      341.58    116.94 o 
   1  29   3       52.28       27.39     38.36 o 
   2  29   3       75.39       42.94     85.87 o 
  -1  30   3       12.43       -7.03     42.94 o 
   0  30   3        0.71        5.60     45.16 o 
   1  30   3      127.84      176.43    102.26 o 
  -8   0   4      937.42     1215.07    254.88 o 
  -7   0   4     1944.65     2019.70    102.69 o 
  -6   0   4      757.52      841.21     50.98 o 
  -5   0   4     2421.30     2332.81     92.75 o 
  -4   0   4      628.01      613.03     29.03 o 
  -3   0   4      933.84      995.13     54.79 o 
  -2   0   4     6133.71     7151.45    338.65 o 
  -1   0   4     2548.70     2628.43    121.96 o 
   0   0   4     1682.73     1453.54     70.10 o 
   1   0   4     2432.58     2622.24    112.86 o 
   2   0   4    22123.44    23337.69    958.90 o 
   3   0   4     7528.87     6879.52    286.37 o 
   4   0   4     3108.49     2696.67    118.95 o 
   5   0   4     3518.84     3135.45    164.41 o 
   6   0   4      546.52      618.68     78.85 o 
   7   0   4      148.75      148.32     46.84 o 
  -8   1   4        1.46      -18.06     18.06 o 
  -7   1   4      282.52      345.94     23.98 o 
  -6   1   4      851.10      844.70     32.03 o 
  -5   1   4     2883.62     2765.69     77.38 o 
  -4   1   4     2496.66     2510.23     69.97 o 
  -3   1   4     2480.08     2631.51     72.17 o 
  -2   1   4      158.36      137.32     14.11 o 
  -1   1   4      101.18      141.04      9.60 o 
   0   1   4     2328.50     2429.85     80.98 o 
   1   1   4      241.65      358.27     15.16 o 
   2   1   4     2468.28     2283.65     70.74 o 
   3   1   4      338.99      309.94     14.47 o 
   4   1   4       65.38       60.45      8.11 o 
   5   1   4        2.88        0.62      8.18 o 
   6   1   4      963.37      971.80     59.83 o 
   7   1   4      242.09      274.68     66.48 o 
  -8   2   4       75.69       73.74     21.88 o 
  -7   2   4       88.92      103.47     24.45 o 
  -6   2   4      293.53      286.86     17.31 o 
  -5   2   4     1349.97     1248.56     38.34 o 
  -4   2   4      151.38      161.49      9.60 o 
  -3   2   4        0.65       -0.41      4.66 o 
  -2   2   4     1225.92     1198.32     43.78 o 
  -1   2   4      647.19      620.58     23.92 o 
   0   2   4      426.11      538.91     20.88 o 
   1   2   4      151.49      152.82      9.22 o 
   2   2   4      580.17      712.17     25.38 o 
   3   2   4       77.46       69.06      7.16 o 
   4   2   4      325.34      273.42     14.29 o 
   5   2   4       61.00       53.68      9.03 o 
   6   2   4      465.68      419.21     38.65 o 
   7   2   4      287.23      278.38     69.44 o 
  -8   3   4        0.39       14.68     49.57 o 
  -7   3   4       63.70       73.42     16.28 o 
  -6   3   4      150.39      189.12     14.76 o 
  -5   3   4     3261.72     3103.44    102.15 o 
  -4   3   4      532.18      460.53     17.01 o 
  -3   3   4     1419.68     1257.34     40.32 o 
  -2   3   4     1260.77     1543.79     47.88 o 
  -1   3   4      507.14      371.76     16.69 o 
   0   3   4      635.41      559.31     27.98 o 
   1   3   4     2056.73     1981.41     65.79 o 
   2   3   4     4634.95     4830.41    144.39 o 
   3   3   4     1208.99     1146.78     38.52 o 
   4   3   4       42.67       32.30      7.35 o 
   5   3   4      466.32      453.02     22.45 o 
   6   3   4       47.29       59.90     11.87 o 
   7   3   4       51.46       83.13     47.56 o 
  -8   4   4      191.73      225.05     97.58 o 
  -7   4   4      703.68      760.19     63.55 o 
  -6   4   4      149.17      187.41     14.59 o 
  -5   4   4      547.06      504.38     21.38 o 
  -4   4   4     1522.82     1573.99     56.31 o 
  -3   4   4     5858.80     5754.27    169.01 o 
  -2   4   4     7471.32     7129.58    204.83 o 
  -1   4   4    12063.25    11795.40    407.03 o 
   0   4   4     4882.65     5068.84    155.23 o 
   1   4   4      422.44      393.05     17.81 o 
   2   4   4      891.44     1159.52     38.39 o 
   3   4   4      770.77      758.94     35.49 o 
   4   4   4     1376.24     1260.90     62.47 o 
   5   4   4     1679.66     1567.42     90.54 o 
   6   4   4      466.85      456.02     39.04 o 
   7   4   4       25.15       25.46     18.04 o 
  -8   5   4       28.00      -10.17     28.88 o 
  -7   5   4       45.79       62.88     16.93 o 
  -6   5   4     1253.99     1233.39     49.37 o 
  -5   5   4     2053.22     2046.41     72.70 o 
  -4   5   4     8549.69     8320.50    268.96 o 
  -3   5   4     2822.19     2778.51     92.83 o 
  -2   5   4      718.27      814.53     30.30 o 
  -1   5   4       16.89        6.33      7.89 o 
   0   5   4     2302.40     2367.32     77.17 o 
   1   5   4     1962.76     1840.72     64.18 o 
   2   5   4    12210.64    12994.88    378.51 o 
   3   5   4     2657.20     2391.00     73.99 o 
   4   5   4      170.08      159.53     16.11 o 
   5   5   4      119.72      119.53     11.58 o 
   6   5   4       37.85       21.73     14.99 o 
   7   5   4      112.59       83.98     26.76 o 
  -7   6   4        4.46        5.28     16.76 o 
  -6   6   4       90.82       97.08     16.98 o 
  -5   6   4       27.84       16.94     14.26 o 
  -4   6   4        0.05       -5.13     11.15 o 
  -3   6   4      277.66      361.56     17.64 o 
  -2   6   4       35.88       72.65      7.98 o 
  -1   6   4        0.53       12.67      5.65 o 
   0   6   4      420.62      462.60     19.39 o 
   1   6   4      463.58      539.14     21.20 o 
   2   6   4       13.59       20.70      7.22 o 
   3   6   4        9.25       12.52      5.75 o 
   4   6   4      271.29      262.32     14.79 o 
   5   6   4        0.01       -0.25      8.12 o 
   6   6   4        1.25       -2.70     15.33 o 
   7   6   4       18.59       42.62     24.77 o 
  -7   7   4       50.34       69.66     18.98 o 
  -6   7   4     1208.69     1185.40     57.13 o 
  -5   7   4     3340.21     3268.92    110.34 o 
  -4   7   4      856.67      877.51     34.96 o 
  -3   7   4     2307.23     2398.88     97.27 o 
  -2   7   4       15.86       22.44      6.80 o 
  -1   7   4     1122.68     1252.89     42.59 o 
   0   7   4     2306.06     2505.20     81.82 o 
   1   7   4     5678.34     5405.61    181.06 o 
   2   7   4     1009.48      879.55     32.57 o 
   3   7   4     1536.59     1445.48     55.09 o 
   4   7   4      216.79      220.29     15.41 o 
   5   7   4        3.24       24.45     12.85 o 
   6   7   4      195.20      190.06     33.79 o 
   7   7   4      753.67      846.75    116.90 o 
  -7   8   4     1003.93     1029.43    106.48 o 
  -6   8   4      751.16      797.32     43.06 o 
  -5   8   4        8.12        9.00     12.62 o 
  -4   8   4        3.86       -0.09      8.89 o 
  -3   8   4     4564.98     4617.20    145.79 o 
  -2   8   4     6323.00     6511.24    198.52 o 
  -1   8   4     6267.17     6144.72    172.54 o 
   0   8   4    17430.26    17774.79    608.49 o 
   1   8   4     2973.54     2846.98     90.60 o 
   2   8   4      907.74      948.92     32.47 o 
   3   8   4      494.72      436.25     20.85 o 
   4   8   4      791.90      674.59     44.31 o 
   5   8   4      887.78      937.00    103.32 o 
   6   8   4      602.02      590.67     84.09 o 
   7   8   4       32.04       39.33     20.63 o 
  -7   9   4        0.79        4.13     19.02 o 
  -6   9   4      480.23      526.03     53.88 o 
  -5   9   4      117.59      118.08     14.40 o 
  -4   9   4     1821.94     1801.04     63.22 o 
  -3   9   4      911.84      982.28     37.59 o 
  -2   9   4      231.80      243.29     12.99 o 
  -1   9   4      146.38      157.92      9.08 o 
   0   9   4     2603.25     2695.03     87.26 o 
   1   9   4      939.31      719.22     26.76 o 
   2   9   4     3634.26     3410.82    124.72 o 
   3   9   4      682.66      640.24     25.02 o 
   4   9   4       11.03        6.09     13.21 o 
   5   9   4        3.66       -0.44     14.05 o 
   6   9   4      126.28      103.24     19.16 o 
   7   9   4      198.67      212.46     33.39 o 
  -7  10   4       94.47      134.83     34.91 o 
  -6  10   4       54.77       60.85     22.44 o 
  -5  10   4      275.06      256.86     18.81 o 
  -4  10   4     1133.97     1115.07     59.94 o 
  -3  10   4      394.15      406.68     18.61 o 
  -2  10   4      119.53      134.21     10.29 o 
  -1  10   4      250.57      300.53     14.27 o 
   0  10   4      724.92      985.97     34.78 o 
   1  10   4      549.99      554.94     21.94 o 
   2  10   4      895.57      923.71     36.63 o 
   3  10   4        5.71       19.95      6.60 o 
   4  10   4      207.71      190.51     20.29 o 
   5  10   4       84.83       66.64     16.18 o 
   6  10   4       10.06       18.41     16.40 o 
   7  10   4       13.69       19.64     20.91 o 
  -7  11   4      103.34      112.88     24.01 o 
  -6  11   4     1719.58     1747.37    106.05 o 
  -5  11   4     2013.35     2031.85     85.44 o 
  -4  11   4     2365.70     2363.44     75.86 o 
  -3  11   4     1024.14     1010.27     36.12 o 
  -2  11   4      451.87      497.13     20.92 o 
  -1  11   4        3.79        9.22      5.45 o 
   0  11   4      706.17      793.08     29.13 o 
   1  11   4     1792.87     1719.75     56.13 o 
   2  11   4      851.71      779.53     29.19 o 
   3  11   4      529.74      518.52     27.79 o 
   4  11   4       91.83       77.13     22.76 o 
   5  11   4        7.27       19.68     16.34 o 
   6  11   4       12.37       21.39     21.50 o 
   7  11   4      746.00      608.15    139.66 o 
  -7  12   4     1170.80     1337.25     66.13 o 
  -6  12   4     1183.72     1331.70     72.70 o 
  -5  12   4      357.96      360.92     26.44 o 
  -4  12   4       13.98        9.29     11.47 o 
  -3  12   4      841.27      857.15     32.04 o 
  -2  12   4     1001.72     1006.73     35.58 o 
  -1  12   4      434.96      379.52     15.06 o 
   0  12   4      343.87      386.86     17.46 o 
   1  12   4      912.18      937.90     34.29 o 
   2  12   4     4398.49     4407.34    140.34 o 
   3  12   4     1246.60     1166.34     51.12 o 
   4  12   4     3712.04     3212.48    126.01 o 
   5  12   4     2182.04     1811.06     89.25 o 
   6  12   4     1313.23     1201.65     66.07 o 
   7  12   4       37.00       11.52     40.71 o 
  -7  13   4       30.81       36.22     22.82 o 
  -6  13   4      564.52      578.63     36.86 o 
  -5  13   4      849.41      970.42     52.83 o 
  -4  13   4      720.63      738.48     38.07 o 
  -3  13   4     4148.27     4079.72    126.86 o 
  -2  13   4      675.98      707.82     27.38 o 
  -1  13   4      263.22      325.13     14.55 o 
   0  13   4        9.08        2.78      8.67 o 
   1  13   4      507.47      457.76     28.93 o 
   2  13   4      800.87      760.07     35.24 o 
   3  13   4       64.43       54.78     12.38 o 
   4  13   4        4.82       14.48     11.56 o 
   5  13   4       29.05       33.34     16.19 o 
   6  13   4      142.16      165.01     24.25 o 
  -7  14   4       41.68       44.80     23.57 o 
  -6  14   4      344.83      333.51     33.45 o 
  -5  14   4      315.50      356.60     31.80 o 
  -4  14   4      820.80      876.88     42.96 o 
  -3  14   4     1400.02     1478.68     50.58 o 
  -2  14   4     1025.83     1083.84     38.03 o 
  -1  14   4     1287.74     1342.13     41.42 o 
   0  14   4     1029.72     1044.62     37.59 o 
   1  14   4      808.75      751.20     28.65 o 
   2  14   4      229.73      214.68     21.30 o 
   3  14   4     1581.82     1377.22     78.20 o 
   4  14   4      846.83      831.05     41.14 o 
   5  14   4      590.05      517.08     46.42 o 
   6  14   4      285.09      211.76     29.76 o 
  -7  15   4       82.61       87.33     31.62 o 
  -6  15   4      130.53      112.22     22.67 o 
  -5  15   4        9.25        8.92     16.30 o 
  -4  15   4       32.53       29.18     14.32 o 
  -3  15   4      157.61      144.61     15.24 o 
  -2  15   4      506.55      523.88     22.55 o 
  -1  15   4      526.71      527.37     19.67 o 
   0  15   4     1790.33     1792.67     60.29 o 
   1  15   4      840.12      757.76     31.25 o 
   2  15   4     1535.00     1427.84     59.76 o 
   3  15   4       25.96        9.97     12.17 o 
   4  15   4      261.98      240.09     20.85 o 
   5  15   4      161.67      146.46     37.86 o 
   6  15   4       48.09       50.80     22.37 o 
  -6  16   4        8.93       23.20     19.87 o 
  -5  16   4      209.29      180.38     30.37 o 
  -4  16   4     1224.83     1227.90     57.08 o 
  -3  16   4     1330.99     1328.96     55.07 o 
  -2  16   4     5639.92     5634.78    172.22 o 
  -1  16   4     4980.22     4788.73    147.11 o 
   0  16   4     5952.20     5916.96    187.00 o 
   1  16   4     2906.95     2782.25    115.16 o 
   2  16   4      128.40      172.64     21.07 o 
   3  16   4      527.48      479.12     27.78 o 
   4  16   4       52.30       38.03     13.94 o 
   5  16   4      179.61      161.14     20.64 o 
   6  16   4        6.63        1.13     34.74 o 
  -6  17   4        3.54        4.10     21.87 o 
  -5  17   4      340.70      328.55     29.34 o 
  -4  17   4       30.45       41.08     17.65 o 
  -3  17   4     1642.42     1579.51     62.61 o 
  -2  17   4      102.50      138.19     34.60 o 
  -1  17   4      180.59      208.72     13.34 o 
   0  17   4      696.73      713.80     28.26 o 
   1  17   4     3451.87     3340.13    126.61 o 
   2  17   4     1549.65     1503.78     62.80 o 
   3  17   4      932.90      789.49     62.31 o 
   4  17   4      106.87      114.98     16.68 o 
   5  17   4        4.36       26.60     17.21 o 
   6  17   4       10.80       25.63     21.08 o 
  -6  18   4       21.74       48.51     25.23 o 
  -5  18   4      159.51      180.10     24.23 o 
  -4  18   4        4.61        6.56     16.08 o 
  -3  18   4      554.31      548.27     35.20 o 
  -2  18   4      102.91      161.96     16.58 o 
  -1  18   4      634.96      667.57     26.49 o 
   0  18   4      768.54      770.45     34.97 o 
   1  18   4       10.18       12.02     14.97 o 
   2  18   4     3856.67     3693.73    237.41 o 
   3  18   4       89.95       98.13     16.01 o 
   4  18   4       90.30       68.35     15.55 o 
   5  18   4        6.87        1.97     22.54 o 
   6  18   4        0.58       -7.64     42.15 o 
  -6  19   4      267.41      256.74     30.24 o 
  -5  19   4      626.90      726.70     60.55 o 
  -4  19   4      525.24      555.58     35.77 o 
  -3  19   4      333.95      375.46     27.78 o 
  -2  19   4      208.54      214.10     18.55 o 
  -1  19   4       51.01       60.91     12.18 o 
   0  19   4      871.71      823.85     37.41 o 
   1  19   4       13.48       12.64     11.31 o 
   2  19   4      951.88      881.07     83.04 o 
   3  19   4       44.87       51.06     14.26 o 
   4  19   4        7.44        4.07     14.11 o 
   5  19   4      138.69      123.02     20.94 o 
  -6  20   4      405.58      458.71     37.83 o 
  -5  20   4      640.56      860.29     85.37 o 
  -4  20   4       46.18       19.42     19.34 o 
  -3  20   4       29.71       28.44     16.47 o 
  -2  20   4      244.05      232.83     19.74 o 
  -1  20   4      273.28      268.92     26.22 o 
   0  20   4      268.76      249.35     40.39 o 
   1  20   4      180.67      156.24     27.72 o 
   2  20   4       58.84       67.13     14.31 o 
   3  20   4       78.64      103.23     16.92 o 
   4  20   4      425.52      451.93     40.34 o 
   5  20   4     1042.62     1009.18    104.10 o 
  -5  21   4      259.31      261.27     29.13 o 
  -4  21   4       31.33       86.44     21.12 o 
  -3  21   4     2031.08     2056.93     87.53 o 
  -2  21   4      591.02      633.78     32.81 o 
  -1  21   4       16.54      -25.31     25.31 o 
   0  21   4       10.49       -0.17     13.17 o 
   1  21   4     1209.97     1238.04     53.67 o 
   2  21   4      218.37      231.27     27.72 o 
   3  21   4      130.07      102.97     17.13 o 
   4  21   4      123.11      111.84     33.98 o 
   5  21   4       48.03       55.45     32.76 o 
  -5  22   4       17.56       22.78     22.37 o 
  -4  22   4      238.11      244.90     34.36 o 
  -3  22   4       23.66       36.11     25.99 o 
  -2  22   4      201.10      173.90     20.20 o 
  -1  22   4       29.45       46.24     28.25 o 
   0  22   4       26.05       28.89     44.35 o 
   1  22   4      410.36      390.18     45.21 o 
   2  22   4       65.57       68.48     15.47 o 
   3  22   4      441.34      432.10     28.62 o 
   4  22   4      138.70      170.24     22.15 o 
   5  22   4       11.17       21.12     20.57 o 
  -5  23   4      213.00      208.09     29.00 o 
  -4  23   4       82.18       84.69     22.60 o 
  -3  23   4      288.03      279.26     50.92 o 
  -2  23   4        9.59       15.61     36.69 o 
  -1  23   4       16.70       10.57     29.81 o 
   0  23   4      133.66       74.78     57.45 o 
   1  23   4      388.24      387.65     24.49 o 
   2  23   4      975.86      944.18     73.24 o 
   3  23   4      107.42      118.05     18.67 o 
   4  23   4        6.96       10.72     18.59 o 
  -4  24   4       17.74       24.68     23.99 o 
  -3  24   4       66.46       68.49     20.72 o 
  -2  24   4      191.75      218.58     48.40 o 
  -1  24   4      633.45      515.31     54.15 o 
   0  24   4      438.39      428.54    135.80 o 
   1  24   4       90.11       61.47     24.84 o 
   2  24   4        0.75       13.17     14.76 o 
   3  24   4       64.40       69.75     22.08 o 
   4  24   4       66.15       75.38     21.43 o 
  -4  25   4       31.77       40.45     23.17 o 
  -3  25   4      128.65      220.14     50.74 o 
  -2  25   4       37.45       53.08     41.37 o 
  -1  25   4        9.24        3.15     32.18 o 
   0  25   4       18.47       31.79     48.16 o 
   1  25   4        8.86       21.87     36.34 o 
   2  25   4      140.95      169.04     20.32 o 
   3  25   4        1.35        3.46     17.43 o 
   4  25   4       31.96       42.11     31.82 o 
  -4  26   4        0.74      -27.32     43.72 o 
  -3  26   4      239.69      253.71     49.96 o 
  -2  26   4        9.31        7.81     41.37 o 
  -1  26   4       18.20        6.90     36.30 o 
   0  26   4      478.86      475.24     56.38 o 
   1  26   4       95.94       58.77     62.32 o 
   2  26   4      123.79      135.91     32.03 o 
   3  26   4        7.93        6.63     19.87 o 
  -3  27   4        0.64       12.49     44.50 o 
  -2  27   4       52.41      125.68     47.62 o 
  -1  27   4       16.03       55.43     43.72 o 
   0  27   4      241.07      171.55     43.75 o 
   1  27   4      110.52       90.99     67.92 o 
   2  27   4      113.79       90.26     29.41 o 
   3  27   4      308.72      266.55     33.04 o 
  -3  28   4      723.49      787.67     88.99 o 
  -2  28   4      266.85      302.11     58.55 o 
  -1  28   4      459.99      430.14     66.35 o 
   0  28   4      163.37      143.90     76.48 o 
   1  28   4      467.89      365.33     58.55 o 
   2  28   4      252.87      276.29     53.33 o 
  -2  29   4        3.35       52.30     42.15 o 
  -1  29   4       95.17      113.19     49.96 o 
   0  29   4      288.43      254.09    109.02 o 
   1  29   4       59.96       98.53     53.08 o 
  -8   1   5      544.76      558.70     44.51 o 
  -7   1   5      677.34      758.90     42.96 o 
  -6   1   5      105.49      118.63     15.49 o 
  -5   1   5      124.22       89.72     11.10 o 
  -4   1   5      202.15      208.42     12.09 o 
  -3   1   5     3201.55     3174.26    109.70 o 
  -2   1   5    11482.31    12560.67    400.34 o 
  -1   1   5     4012.32     3858.59    123.08 o 
   0   1   5     2130.03     1989.77     68.67 o 
   1   1   5      634.64      712.98     26.41 o 
   2   1   5     2121.03     2303.49     71.63 o 
   3   1   5      155.59      128.17      9.72 o 
   4   1   5      934.66      859.71     31.93 o 
   5   1   5      594.51      608.47     44.92 o 
   6   1   5      320.60      337.89     40.79 o 
   7   1   5      118.30      137.21     23.41 o 
  -8   2   5      162.33      192.82     42.94 o 
  -7   2   5       68.52      109.51     17.98 o 
  -6   2   5     1506.40     1498.06     62.87 o 
  -5   2   5     1672.76     1722.24     62.36 o 
  -4   2   5     2204.68     2143.89     67.71 o 
  -3   2   5      613.78      593.58     25.14 o 
  -2   2   5     5000.25     5802.60    189.25 o 
  -1   2   5     9487.94     9789.42    305.78 o 
   0   2   5     9525.56     9338.07    303.40 o 
   1   2   5     7451.53     7767.96    297.67 o 
   2   2   5    28901.50    31108.82    909.06 o 
   3   2   5     2582.85     2461.18     76.31 o 
   4   2   5     1104.92     1054.38     43.58 o 
   5   2   5        8.36        6.40      8.54 o 
   6   2   5      533.81      454.67     42.61 o 
   7   2   5      176.10      142.03     22.73 o 
  -7   3   5      667.42      674.95     40.32 o 
  -6   3   5      554.10      550.99     28.47 o 
  -5   3   5       10.45        4.25     10.37 o 
  -4   3   5      229.30      242.95     13.01 o 
  -3   3   5     1046.67      931.03     32.21 o 
  -2   3   5     2595.05     2543.56     86.66 o 
  -1   3   5     4733.54     4776.77    150.48 o 
   0   3   5     1580.16     1633.35     54.86 o 
   1   3   5     1869.70     1993.30     67.30 o 
   2   3   5      101.57      116.60      9.68 o 
   3   3   5     1387.42     1311.95     43.95 o 
   4   3   5      314.74      293.98     27.21 o 
   5   3   5      798.39      753.97     42.40 o 
   6   3   5      108.87      139.74     14.68 o 
   7   3   5        4.99        7.27     18.64 o 
  -7   4   5      141.87      132.65     23.48 o 
  -6   4   5      413.38      417.36     24.57 o 
  -5   4   5      160.13      166.03     15.47 o 
  -4   4   5     1368.30     1369.85     49.92 o 
  -3   4   5     1134.91     1241.64     44.31 o 
  -2   4   5     1916.09     2148.64     72.75 o 
  -1   4   5      550.87      482.09     21.43 o 
   0   4   5      309.71      334.89     19.38 o 
   1   4   5      585.53      697.32     27.73 o 
   2   4   5      181.68      265.76     20.77 o 
   3   4   5       10.65       12.50      6.78 o 
   4   4   5       30.05       12.86     15.19 o 
   5   4   5      210.18      216.45     14.76 o 
   6   4   5      185.29      201.04     22.20 o 
   7   4   5      151.05      154.75     24.06 o 
  -7   5   5      596.74      653.49     40.48 o 
  -6   5   5      336.13      310.58     21.89 o 
  -5   5   5      166.86      144.18     14.92 o 
  -4   5   5       11.67       15.04      9.62 o 
  -3   5   5     2254.47     2364.34     69.43 o 
  -2   5   5     2877.86     3104.30    102.25 o 
  -1   5   5     1530.32     1307.71     66.48 o 
   0   5   5      294.14      210.74     12.98 o 
   1   5   5     1339.96     1408.85     49.52 o 
   2   5   5      243.72      235.65     14.37 o 
   3   5   5     1659.71     1484.70     49.06 o 
   4   5   5     1712.00     1550.39     54.98 o 
   5   5   5      602.53      562.75     32.86 o 
   6   5   5      378.89      414.43     53.95 o 
   7   5   5      128.01      148.58     47.04 o 
  -7   6   5      625.29      698.03     50.45 o 
  -6   6   5     2253.16     2278.19     81.70 o 
  -5   6   5     3729.69     3749.38    126.09 o 
  -4   6   5     1064.14     1043.89     40.78 o 
  -3   6   5     5123.03     5055.09    159.22 o 
  -2   6   5     1681.62     1709.94     72.21 o 
  -1   6   5      553.84      618.28     24.39 o 
   0   6   5      215.04      177.95     13.33 o 
   1   6   5     2669.31     2530.30     81.66 o 
   2   6   5      787.69      789.07     29.11 o 
   3   6   5     1037.74     1016.80     35.82 o 
   4   6   5      418.85      382.05     20.64 o 
   5   6   5      512.68      462.26     37.93 o 
   6   6   5      716.68      704.89     49.24 o 
   7   6   5      793.52      848.20    114.18 o 
  -7   7   5      777.66      756.57     44.15 o 
  -6   7   5      526.37      524.21     28.47 o 
  -5   7   5       87.95       68.44     12.94 o 
  -4   7   5      492.79      467.68     23.33 o 
  -3   7   5     1600.44     1668.29     56.40 o 
  -2   7   5     1378.10     1376.50     55.89 o 
  -1   7   5     1183.89     1030.68     39.56 o 
   0   7   5     1348.87     1297.96     45.93 o 
   1   7   5       23.52       32.24      8.19 o 
   2   7   5      747.45      723.90     27.08 o 
   3   7   5     1360.67     1213.06     50.96 o 
   4   7   5      231.52      193.79     16.18 o 
   5   7   5      841.62      772.68    101.57 o 
   6   7   5      104.11       89.55     32.00 o 
   7   7   5       74.09       99.10     22.74 o 
  -7   8   5       79.80      110.36     22.66 o 
  -6   8   5      282.39      254.91     25.25 o 
  -5   8   5     1205.18     1151.11     45.40 o 
  -4   8   5      566.62      620.27     33.24 o 
  -3   8   5      416.28      451.76     21.58 o 
  -2   8   5      799.16      775.36     29.21 o 
  -1   8   5      365.82      337.57     16.45 o 
   0   8   5       46.42       64.36     10.30 o 
   1   8   5        0.11        6.82      7.48 o 
   2   8   5      730.27      829.25     30.75 o 
   3   8   5      871.41      811.54     61.79 o 
   4   8   5        8.63       -5.17      7.23 o 
   5   8   5       42.88       68.53     15.98 o 
   6   8   5      255.77      242.44     28.23 o 
   7   8   5       56.71       92.99     49.11 o 
  -7   9   5      399.53      478.18     35.66 o 
  -6   9   5        8.73       10.86     16.28 o 
  -5   9   5        5.91       17.31     12.37 o 
  -4   9   5     1069.89     1019.84     40.50 o 
  -3   9   5     5831.25     5648.35    184.33 o 
  -2   9   5     3099.75     2983.99     94.23 o 
  -1   9   5     3013.34     3114.87    100.67 o 
   0   9   5     1986.58     2036.99     68.57 o 
   1   9   5        6.94       20.96      9.87 o 
   2   9   5      132.88      118.73     10.43 o 
   3   9   5      144.57      163.70     11.33 o 
   4   9   5      520.19      465.90     30.21 o 
   5   9   5      439.51      356.56     57.58 o 
   6   9   5       87.65       87.23     17.61 o 
   7   9   5      183.73      172.85     26.74 o 
  -7  10   5        6.16       26.40     21.15 o 
  -6  10   5       74.46       61.37     18.00 o 
  -5  10   5     1656.44     1686.16     62.62 o 
  -4  10   5       51.28       64.47     12.15 o 
  -3  10   5     2345.18     2355.54     76.68 o 
  -2  10   5      796.76      722.60     28.22 o 
  -1  10   5     4603.61     4628.57    147.60 o 
   0  10   5     2138.46     1982.50     67.07 o 
   1  10   5    10440.92    10530.72    357.39 o 
   2  10   5     3711.60     3459.55    124.33 o 
   3  10   5     8290.37     7274.83    254.13 o 
   4  10   5       20.37       32.74     13.14 o 
   5  10   5       95.28      104.16     19.61 o 
   6  10   5       13.85       21.15     23.75 o 
   7  10   5      257.47      244.91     64.08 o 
  -7  11   5      503.01      527.37     48.86 o 
  -6  11   5      122.24      120.80     21.54 o 
  -5  11   5      162.92      206.74     50.02 o 
  -4  11   5      702.22      732.58     30.51 o 
  -3  11   5     1766.50     1726.20     58.26 o 
  -2  11   5     2447.26     2263.45     73.22 o 
  -1  11   5     3059.59     2834.26     93.09 o 
   0  11   5     1294.00     1331.55     52.73 o 
   1  11   5      411.93      424.93     22.27 o 
   2  11   5       29.07       46.22     11.45 o 
   3  11   5      998.32      890.75     49.26 o 
   4  11   5      192.61      181.04     36.63 o 
   5  11   5      389.05      305.48     25.88 o 
   6  11   5       22.26       20.68     16.41 o 
  -7  12   5      196.23      257.87     51.03 o 
  -6  12   5       70.29       39.77     19.15 o 
  -5  12   5       18.76       11.71     15.65 o 
  -4  12   5       52.16       65.03     12.05 o 
  -3  12   5      626.01      663.39     29.73 o 
  -2  12   5      474.57      490.56     21.63 o 
  -1  12   5      304.82      263.20     15.63 o 
   0  12   5     1299.84     1421.09     55.35 o 
   1  12   5      765.04      764.77     35.78 o 
   2  12   5      332.33      309.37     18.03 o 
   3  12   5       10.38        9.41     14.03 o 
   4  12   5      489.51      430.17     39.18 o 
   5  12   5       75.48       67.25     17.20 o 
   6  12   5       86.93       82.29     19.52 o 
  -7  13   5      343.62      345.66     47.88 o 
  -6  13   5       13.37       32.02     20.47 o 
  -5  13   5        4.52       12.49     16.99 o 
  -4  13   5       39.79       37.74     13.18 o 
  -3  13   5     3455.65     3535.14    111.25 o 
  -2  13   5     1138.64     1188.57     41.91 o 
  -1  13   5      598.18      560.68     27.54 o 
   0  13   5      194.84      173.31     12.13 o 
   1  13   5      160.05      150.63     11.99 o 
   2  13   5      157.95      139.97     18.82 o 
   3  13   5     2215.77     1941.72     79.71 o 
   4  13   5      683.69      569.60     38.38 o 
   5  13   5      399.24      375.61     58.85 o 
   6  13   5      114.45      101.83     22.87 o 
  -7  14   5      186.98      147.68     45.85 o 
  -6  14   5     1042.95     1106.23     57.04 o 
  -5  14   5     2324.05     2362.28    124.95 o 
  -4  14   5     1221.23     1325.29     99.30 o 
  -3  14   5     3917.67     3881.36    122.14 o 
  -2  14   5      120.43       87.89     11.55 o 
  -1  14   5      865.90      939.59     40.45 o 
   0  14   5     2008.49     2052.53     68.44 o 
   1  14   5     3375.37     3204.92    101.01 o 
   2  14   5     1529.03     1469.02     61.72 o 
   3  14   5     3328.44     3027.15    133.18 o 
   4  14   5        0.89       11.07     22.05 o 
   5  14   5       31.64       52.46     57.45 o 
   6  14   5      165.01      188.19     25.49 o 
  -6  15   5       53.05       65.14     21.38 o 
  -5  15   5      144.52      141.98     22.76 o 
  -4  15   5       13.68       11.43     24.04 o 
  -3  15   5      948.62     1014.04     37.96 o 
  -2  15   5      668.50      695.96     28.30 o 
  -1  15   5      491.54      486.04     25.35 o 
   0  15   5      195.30      162.54     19.38 o 
   1  15   5       79.52       90.43     12.87 o 
   2  15   5      354.27      345.08     27.84 o 
   3  15   5      478.87      457.14     35.74 o 
   4  15   5      291.29      238.80     20.98 o 
   5  15   5       61.92       28.39     18.54 o 
   6  15   5        8.40       34.72     19.27 o 
  -6  16   5       43.27       34.71     21.59 o 
  -5  16   5       25.36      -16.26     24.62 o 
  -4  16   5       22.39       14.22     16.71 o 
  -3  16   5      874.94      817.32     38.04 o 
  -2  16   5      184.54      235.67     20.54 o 
  -1  16   5      234.31      300.60     21.09 o 
   0  16   5      599.07      587.65     24.88 o 
   1  16   5       40.26       29.67     12.10 o 
   2  16   5      308.96      307.88     21.03 o 
   3  16   5       93.20       59.27     15.32 o 
   4  16   5       53.96       56.67     14.69 o 
   5  16   5       12.85       20.71     40.76 o 
   6  16   5       45.13       28.61     19.87 o 
  -6  17   5      140.83      151.95     27.13 o 
  -5  17   5        0.14        2.62     19.84 o 
  -4  17   5       18.66       31.20     18.01 o 
  -3  17   5     1391.18     1326.14     65.30 o 
  -2  17   5     1968.78     1862.25     62.34 o 
  -1  17   5     1255.55     1225.94     50.23 o 
   0  17   5      210.98      240.32     14.79 o 
   1  17   5        1.92       -9.41     10.37 o 
   2  17   5       47.46       60.10     30.31 o 
   3  17   5      242.00      241.62     20.72 o 
   4  17   5      243.04      248.92     25.89 o 
   5  17   5      510.49      464.70     37.10 o 
   6  17   5      116.43       92.42     26.21 o 
  -6  18   5      428.71      492.55     39.03 o 
  -5  18   5      896.60      960.02     51.66 o 
  -4  18   5     1798.20     1793.70     79.06 o 
  -3  18   5      600.99      611.96     32.32 o 
  -2  18   5      433.72      477.04     27.72 o 
  -1  18   5      270.80      219.70     17.18 o 
   0  18   5       39.44       71.80     12.56 o 
   1  18   5      114.44       82.69     25.29 o 
   2  18   5      331.63      318.45     22.39 o 
   3  18   5        5.67       13.00     12.85 o 
   4  18   5      305.47      270.37     41.80 o 
   5  18   5      190.78      204.76     25.53 o 
  -6  19   5       73.57       69.62     25.30 o 
  -5  19   5        6.69       11.43     20.72 o 
  -4  19   5       15.78       41.19     19.75 o 
  -3  19   5      275.16      320.28     27.18 o 
  -2  19   5       78.77      129.32     17.08 o 
  -1  19   5      541.86      541.61     27.99 o 
   0  19   5       36.65       36.32     16.46 o 
   1  19   5      147.93      146.50     23.78 o 
   2  19   5       56.30       61.33     22.42 o 
   3  19   5      493.91      520.20     63.63 o 
   4  19   5      374.01      343.21     40.11 o 
   5  19   5      150.99      103.82     21.71 o 
  -5  20   5       80.83       75.05     24.24 o 
  -4  20   5      660.13      698.01     42.23 o 
  -3  20   5      198.56      211.65     22.85 o 
  -2  20   5       12.65      -11.33     13.63 o 
  -1  20   5      648.01      580.98     56.17 o 
   0  20   5      201.18      154.13     18.98 o 
   1  20   5       20.65        7.32     11.93 o 
   2  20   5     1358.45     1237.09     68.85 o 
   3  20   5       64.66       65.91     16.33 o 
   4  20   5      288.83      282.25     24.80 o 
   5  20   5      289.65      251.96     52.69 o 
  -5  21   5        0.40       20.66     23.86 o 
  -4  21   5       81.61       80.26     22.72 o 
  -3  21   5      108.86      128.25     25.08 o 
  -2  21   5      268.19      273.93     22.38 o 
  -1  21   5      140.39      119.80     36.69 o 
   0  21   5        9.97       -9.75     13.33 o 
   1  21   5      781.47      680.29     34.77 o 
   2  21   5        1.06       18.06     14.15 o 
   3  21   5      166.88      161.00     19.37 o 
   4  21   5       77.14       51.50     17.23 o 
   5  21   5       54.81       28.77     20.94 o 
  -5  22   5        9.41      -21.10     32.56 o 
  -4  22   5       89.14      104.34     22.86 o 
  -3  22   5      146.09      133.53     34.77 o 
  -2  22   5      150.70       91.34     42.15 o 
  -1  22   5     1983.87     1882.51    126.19 o 
   0  22   5     1489.39     1555.25    110.59 o 
   1  22   5      920.11      901.86     54.87 o 
   2  22   5      745.98      695.27     49.58 o 
   3  22   5      275.44      237.40     25.78 o 
   4  22   5      342.62      382.58     56.11 o 
  -5  23   5        3.12      -16.54     24.06 o 
  -4  23   5        0.54       22.74     22.15 o 
  -3  23   5      576.17      590.19     37.19 o 
  -2  23   5      299.62      264.64     53.08 o 
  -1  23   5      177.87      188.20     40.14 o 
   0  23   5      159.32      103.38     38.25 o 
   1  23   5       12.67       10.32     16.09 o 
   2  23   5       24.27       53.67     15.98 o 
   3  23   5       68.42       53.25     16.50 o 
   4  23   5       19.85       37.23     18.98 o 
  -4  24   5        1.67       10.92     22.86 o 
  -3  24   5      198.84      247.46     52.30 o 
  -2  24   5      449.95      454.34     64.01 o 
  -1  24   5      144.57      173.78     41.12 o 
   0  24   5     1425.39     1458.06    108.56 o 
   1  24   5      744.94      743.94     45.30 o 
   2  24   5      416.82      423.04     31.44 o 
   3  24   5      763.38      796.09     78.58 o 
   4  24   5      257.32      262.89     27.49 o 
  -4  25   5        0.89       -8.36     22.53 o 
  -3  25   5      156.21      138.95     44.50 o 
  -2  25   5      234.90      239.66     49.18 o 
  -1  25   5      145.78      128.37     40.14 o 
   0  25   5       14.38       26.58     39.02 o 
   1  25   5        4.37      -10.01     37.21 o 
   2  25   5      246.74      239.07     24.34 o 
   3  25   5       27.63       61.66     26.25 o 
  -3  26   5      513.33      587.83     76.50 o 
  -2  26   5      656.87      643.25     76.50 o 
  -1  26   5        2.53      -30.52     33.16 o 
   0  26   5        9.68      -22.95     34.04 o 
   1  26   5       19.67      -12.66     36.16 o 
   2  26   5       10.21      -13.45     43.00 o 
   3  26   5       53.25       43.85     19.34 o 
  -3  27   5       34.90        5.46     46.84 o 
  -2  27   5      142.60      121.78     51.52 o 
  -1  27   5        9.84        0.25     44.46 o 
   0  27   5       65.36       65.11     62.67 o 
   1  27   5        4.15       15.21     41.61 o 
   2  27   5       64.91       79.47     47.03 o 
  -2  28   5        8.94      -38.25     45.28 o 
  -1  28   5      401.67      321.62    216.24 o 
   0  28   5       22.83      -22.94     38.35 o 
   1  28   5      150.17      136.72     48.20 o 
   2  28   5      143.27       72.29     62.06 o 
  -1  29   5        7.44      -32.56     43.84 o 
   0  29   5       52.70       35.81     41.51 o 
   1  29   5       39.90       92.90     91.34 o 
  -7   0   6      130.20      170.18     49.18 o 
  -6   0   6       14.73       29.66     33.57 o 
  -5   0   6      314.42      330.21     44.50 o 
  -4   0   6     2072.35     2119.75    107.99 o 
  -3   0   6     8205.77     8516.36    404.57 o 
  -2   0   6     6196.13     6059.65    272.32 o 
  -1   0   6     1864.94     1486.31     76.55 o 
   0   0   6     1551.36     1333.58    102.26 o 
   1   0   6        9.74       -9.83     13.17 o 
   2   0   6     4364.21     5121.23    219.66 o 
   3   0   6     2226.62     2110.30     96.75 o 
   4   0   6      456.39      510.67     33.15 o 
   5   0   6      249.21      273.56     68.31 o 
   6   0   6      452.37      464.81    194.38 o 
   7   0   6       41.39       36.69     74.94 o 
  -7   1   6      417.61      402.56     43.01 o 
  -6   1   6     2313.28     2104.21     86.31 o 
  -5   1   6     2253.68     2242.59     94.04 o 
  -4   1   6     3835.96     3725.78    129.96 o 
  -3   1   6     2197.90     2095.26     75.76 o 
  -2   1   6     1788.21     1786.27     59.48 o 
  -1   1   6        8.61        0.96      7.97 o 
   0   1   6      579.18      446.53     30.37 o 
   1   1   6      349.58      300.92     15.63 o 
   2   1   6       39.47       48.18      9.13 o 
   3   1   6      441.80      431.23     23.22 o 
   4   1   6       53.09       31.76     10.63 o 
   5   1   6      570.50      513.21     36.19 o 
   6   1   6      728.90      748.97     44.38 o 
   7   1   6      316.24      374.02     32.74 o 
  -7   2   6       80.45       58.11     30.65 o 
  -6   2   6      160.08      153.36     22.13 o 
  -5   2   6      524.06      442.37     29.52 o 
  -4   2   6       76.64      113.23     18.22 o 
  -3   2   6      819.78      963.33     37.84 o 
  -2   2   6     1296.33     1419.34     48.85 o 
  -1   2   6      268.06      234.06     15.06 o 
   0   2   6       49.17       35.44     10.18 o 
   1   2   6      104.09      110.70     10.95 o 
   2   2   6      400.84      422.35     20.25 o 
   3   2   6      231.87      231.77     14.43 o 
   4   2   6       25.72       28.27      8.94 o 
   5   2   6       69.57       81.88     11.23 o 
   6   2   6       92.96       74.20     31.99 o 
   7   2   6       16.31       18.18     29.57 o 
  -7   3   6        5.67        1.00     19.32 o 
  -6   3   6      127.65      124.40     20.61 o 
  -5   3   6      288.90      305.93     26.59 o 
  -4   3   6      174.16      170.28     16.09 o 
  -3   3   6       19.16       31.95      8.51 o 
  -2   3   6     1164.40     1054.74     43.52 o 
  -1   3   6     3401.96     3134.83    105.17 o 
   0   3   6     4126.55     4145.68    130.50 o 
   1   3   6     4471.84     4814.31    203.49 o 
   2   3   6     2993.46     3062.08     95.35 o 
   3   3   6       87.44      120.60     12.96 o 
   4   3   6       25.66       36.74      9.82 o 
   5   3   6        9.47       23.32     11.17 o 
   6   3   6       42.42       40.59     18.21 o 
   7   3   6        4.29       22.75     21.87 o 
  -7   4   6      933.38      950.75     82.41 o 
  -6   4   6      413.73      403.39     65.09 o 
  -5   4   6      582.61      503.80     25.96 o 
  -4   4   6     1497.05     1303.58     49.16 o 
  -3   4   6     2969.89     2828.13     95.36 o 
  -2   4   6     7891.29     8202.18    266.67 o 
  -1   4   6     4379.43     4223.61    139.08 o 
   0   4   6     1875.61     2039.60     68.15 o 
   1   4   6       97.16      129.14     12.21 o 
   2   4   6      191.50      190.35     13.19 o 
   3   4   6     3144.52     3143.19     97.56 o 
   4   4   6     1123.76     1063.85     41.12 o 
   5   4   6      936.64      881.39     36.79 o 
   6   4   6      559.79      577.73     39.89 o 
   7   4   6        0.66        2.52     32.06 o 
  -7   5   6        5.96       -0.63     21.29 o 
  -6   5   6      400.82      416.82     29.52 o 
  -5   5   6      152.27      156.94     15.76 o 
  -4   5   6     1109.54     1013.48     42.25 o 
  -3   5   6       26.75       41.18     11.37 o 
  -2   5   6      751.81      678.88     27.60 o 
  -1   5   6     3571.92     3227.25    111.75 o 
   0   5   6     3568.76     3539.29    112.33 o 
   1   5   6     4779.25     4820.67    155.38 o 
   2   5   6     2752.25     2672.99    100.72 o 
   3   5   6      807.10      756.23     29.40 o 
   4   5   6      131.81      124.05     14.42 o 
   5   5   6      334.41      291.28     19.37 o 
   6   5   6       77.06       52.95     35.73 o 
   7   5   6      196.81      139.35     31.74 o 
  -7   6   6       63.64       62.78     28.32 o 
  -6   6   6       17.93       27.19     14.92 o 
  -5   6   6        0.17      -11.97     11.97 o 
  -4   6   6      412.79      405.63     21.95 o 
  -3   6   6      839.95      849.43     40.64 o 
  -2   6   6      401.17      421.69     20.55 o 
  -1   6   6      202.16      262.96     28.57 o 
   0   6   6      294.47      354.02     18.00 o 
   1   6   6      265.32      290.33     23.65 o 
   2   6   6       82.73       85.28     10.09 o 
   3   6   6      115.28      114.78     11.72 o 
   4   6   6      300.85      291.76     30.89 o 
   5   6   6        6.21      -10.72     14.29 o 
   6   6   6        0.07       -2.63     15.31 o 
   7   6   6       11.48        2.22     38.49 o 
  -7   7   6      119.88      108.79     32.40 o 
  -6   7   6     1040.38     1129.23     47.11 o 
  -5   7   6     2318.25     2254.08     80.86 o 
  -4   7   6      447.87      485.29     24.59 o 
  -3   7   6     1071.88     1022.05     38.64 o 
  -2   7   6       42.11       41.36     12.69 o 
  -1   7   6      139.64      140.50     11.71 o 
   0   7   6     1987.58     1885.65     62.78 o 
   1   7   6     4843.13     5111.50    159.21 o 
   2   7   6      432.54      435.55     21.24 o 
   3   7   6       46.40       63.00      9.79 o 
   4   7   6       25.82       28.31     14.77 o 
   5   7   6       34.43       39.35     19.02 o 
   6   7   6      123.18      130.25     21.02 o 
   7   7   6      134.38      180.29     37.36 o 
  -7   8   6      578.28      655.94    125.68 o 
  -6   8   6      185.36      229.27     26.66 o 
  -5   8   6      190.93      160.57     16.82 o 
  -4   8   6     2556.85     2396.37     83.95 o 
  -3   8   6     5453.19     5291.05    174.47 o 
  -2   8   6     6200.08     6123.68    221.30 o 
  -1   8   6     1517.81     1338.16     47.67 o 
   0   8   6      211.86      156.77     18.62 o 
   1   8   6      120.80      163.46     20.99 o 
   2   8   6     1384.31     1285.61     52.09 o 
   3   8   6     2091.09     1980.38    106.47 o 
   4   8   6     3497.91     3353.45    263.62 o 
   5   8   6      520.62      512.53     49.35 o 
   6   8   6      465.86      504.29     35.92 o 
   7   8   6       49.02       47.62     24.20 o 
  -7   9   6       14.95        1.65     19.85 o 
  -6   9   6      740.93      743.18     42.71 o 
  -5   9   6      751.25      781.98     35.50 o 
  -4   9   6     1462.56     1452.34     54.84 o 
  -3   9   6      297.34      268.72     17.87 o 
  -2   9   6      152.99      126.32     14.05 o 
  -1   9   6      769.61      790.57     31.45 o 
   0   9   6     1122.07     1053.27     38.02 o 
   1   9   6     1803.95     1755.55     66.68 o 
   2   9   6     1009.84     1015.01     37.20 o 
   3   9   6      105.69      202.69     60.85 o 
   4   9   6      206.33      220.52     21.21 o 
   5   9   6      327.03      329.81     26.81 o 
   6   9   6      127.32      176.68     50.66 o 
  -7  10   6        6.88        4.05     20.74 o 
  -6  10   6       54.44       85.84     20.56 o 
  -5  10   6      116.24      140.34     16.51 o 
  -4  10   6     1913.02     1763.92     64.55 o 
  -3  10   6      562.84      541.23     24.18 o 
  -2  10   6       39.67       42.58     12.20 o 
  -1  10   6      261.55      307.35     17.05 o 
   0  10   6        7.72        9.42      9.07 o 
   1  10   6        7.73        5.39      9.60 o 
   2  10   6       24.72        4.21      9.84 o 
   3  10   6      211.58      229.13     21.35 o 
   4  10   6       54.56       67.07     24.11 o 
   5  10   6        0.62        3.53     14.63 o 
   6  10   6        0.22       25.85     20.87 o 
  -7  11   6       25.79       -5.66     22.70 o 
  -6  11   6      889.16      884.74     48.03 o 
  -5  11   6     1537.43     1448.46     66.86 o 
  -4  11   6      277.74      306.67     19.03 o 
  -3  11   6      364.84      377.19     20.06 o 
  -2  11   6       15.24       18.08     11.99 o 
  -1  11   6      459.41      458.64     21.74 o 
   0  11   6      227.70      221.79     25.56 o 
   1  11   6     2130.54     2128.63     72.91 o 
   2  11   6      449.12      439.75     22.72 o 
   3  11   6      224.11      226.60     31.38 o 
   4  11   6        3.36       -1.37     13.21 o 
   5  11   6       27.35        7.57     16.30 o 
   6  11   6      171.02      182.42     24.75 o 
  -7  12   6      109.83      121.05     24.98 o 
  -6  12   6      116.42      138.39     23.88 o 
  -5  12   6      406.32      357.82     28.38 o 
  -4  12   6     1391.17     1339.21     48.62 o 
  -3  12   6      655.66      686.35     28.84 o 
  -2  12   6     5567.10     5471.58    194.81 o 
  -1  12   6     4196.30     4259.92    137.21 o 
   0  12   6     2699.37     2786.66     92.70 o 
   1  12   6     1725.76     1699.06     58.60 o 
   2  12   6       97.28      105.13     12.37 o 
   3  12   6      138.14      131.46     31.32 o 
   4  12   6       71.26      111.99     18.58 o 
   5  12   6        9.27      -10.88     16.40 o 
   6  12   6      128.75      186.56     55.32 o 
  -7  13   6      112.50      149.26     27.59 o 
  -6  13   6      501.75      496.17     35.67 o 
  -5  13   6     1165.37     1162.75     56.64 o 
  -4  13   6     2048.62     1986.19     67.64 o 
  -3  13   6      201.65      182.88     15.06 o 
  -2  13   6      413.25      421.26     24.79 o 
  -1  13   6        5.33       -4.86     11.01 o 
   0  13   6      217.85      203.92     16.87 o 
   1  13   6       70.84       89.69     12.52 o 
   2  13   6      136.41      140.35     19.67 o 
   3  13   6       91.39       63.98     18.58 o 
   4  13   6      172.42      186.63     21.97 o 
   5  13   6      878.62      821.81     66.93 o 
   6  13   6      601.34      602.78     69.41 o 
  -6  14   6       96.10       99.54     24.15 o 
  -5  14   6        0.60      -12.45     18.46 o 
  -4  14   6      133.51      144.38     18.13 o 
  -3  14   6      785.68      763.00     32.09 o 
  -2  14   6     2127.40     2103.55     79.13 o 
  -1  14   6     1218.14     1217.85     50.49 o 
   0  14   6      695.89      683.83     29.61 o 
   1  14   6      361.70      328.99     20.45 o 
   2  14   6      360.69      349.96     27.78 o 
   3  14   6       56.23       34.55     18.82 o 
   4  14   6       41.61       37.18     24.45 o 
   5  14   6       35.03       62.33     29.26 o 
   6  14   6      174.90      159.50     30.20 o 
  -6  15   6      342.11      399.09     33.24 o 
  -5  15   6       32.68       30.51     20.31 o 
  -4  15   6      391.71      415.96     26.59 o 
  -3  15   6      615.62      625.86     27.99 o 
  -2  15   6        7.18      -14.54     14.54 o 
  -1  15   6     1095.13     1141.16     48.14 o 
   0  15   6     1777.25     1744.64     67.95 o 
   1  15   6     1854.06     1840.23     83.11 o 
   2  15   6     2357.59     2131.58    131.83 o 
   3  15   6        4.16       15.95     22.74 o 
   4  15   6      751.26      620.39     67.47 o 
   5  15   6      151.03      150.39     22.51 o 
   6  15   6       73.45       96.34     23.32 o 
  -6  16   6      617.57      704.37     44.98 o 
  -5  16   6      165.93      237.63     26.91 o 
  -4  16   6      127.99      138.89     20.02 o 
  -3  16   6       95.70      105.70     16.45 o 
  -2  16   6      562.69      539.31     31.66 o 
  -1  16   6      273.38      308.99     21.10 o 
   0  16   6       17.80       29.93     11.81 o 
   1  16   6      492.51      536.79     36.51 o 
   2  16   6      513.77      497.69     39.66 o 
   3  16   6     2174.35     1992.81    103.55 o 
   4  16   6      675.19      711.97    110.40 o 
   5  16   6      501.38      483.37     76.89 o 
   6  16   6      587.83      516.22     45.65 o 
  -6  17   6       14.40       23.53     23.14 o 
  -5  17   6      630.23      623.12     42.36 o 
  -4  17   6       50.92       77.38     39.95 o 
  -3  17   6        2.69        6.91     14.94 o 
  -2  17   6      107.76      121.05     16.39 o 
  -1  17   6      639.56      676.11     33.19 o 
   0  17   6     1498.75     1467.23     59.08 o 
   1  17   6     1886.50     1840.20     83.30 o 
   2  17   6     1988.61     1911.18    116.07 o 
   3  17   6      873.18      826.40    106.42 o 
   4  17   6      101.16      100.40     21.87 o 
   5  17   6       61.10       42.17     30.20 o 
  -6  18   6       10.82       36.63     25.37 o 
  -5  18   6       57.24       32.46     25.65 o 
  -4  18   6       36.91       23.54     18.94 o 
  -3  18   6      184.59      204.58     20.89 o 
  -2  18   6      120.06      125.76     22.32 o 
  -1  18   6       57.60       36.51     13.05 o 
   0  18   6      199.45      150.75     44.93 o 
   1  18   6        5.47        1.49     12.28 o 
   2  18   6     1621.86     1624.88     98.94 o 
   3  18   6      513.94      486.60     55.87 o 
   4  18   6       80.87       80.59     20.70 o 
   5  18   6      190.68      153.05     24.32 o 
  -5  19   6      279.94      297.07     29.72 o 
  -4  19   6      706.65      710.28     42.71 o 
  -3  19   6       13.80       -7.22     15.96 o 
  -2  19   6      420.10      381.40     32.65 o 
  -1  19   6       87.86       98.60     17.67 o 
   0  19   6      141.94      118.73     45.20 o 
   1  19   6       89.99       81.72     17.93 o 
   2  19   6      503.41      439.67     30.38 o 
   3  19   6      299.62      244.69     36.72 o 
   4  19   6       82.34       38.75     19.39 o 
   5  19   6       23.22       10.84     20.80 o 
  -5  20   6      186.16      248.48     30.45 o 
  -4  20   6      418.87      399.36     32.26 o 
  -3  20   6      945.30      955.32     49.22 o 
  -2  20   6     2525.50     2291.07    108.45 o 
  -1  20   6     1763.18     1660.86     79.89 o 
   0  20   6      820.84      743.09     43.81 o 
   1  20   6       15.87      -15.29     19.31 o 
   2  20   6      130.38      158.89     18.62 o 
   3  20   6     1893.28     1685.72     90.48 o 
   4  20   6       10.34       16.26     18.12 o 
   5  20   6       51.86       56.95     26.87 o 
  -5  21   6      655.12      694.95     44.93 o 
  -4  21   6      204.32      270.24     28.83 o 
  -3  21   6      130.38      162.73     24.74 o 
  -2  21   6        4.75        7.98     21.03 o 
  -1  21   6       86.94       20.25     37.91 o 
   0  21   6      392.86      347.97     84.73 o 
   1  21   6      272.52      248.35     26.48 o 
   2  21   6        5.78        6.00     21.97 o 
   3  21   6      201.87      183.82     20.71 o 
   4  21   6      107.51       90.00     23.31 o 
  -5  22   6       88.27      110.91     27.16 o 
  -4  22   6        7.74       10.54     22.51 o 
  -3  22   6       20.28       33.39     25.25 o 
  -2  22   6       28.57       18.52     54.25 o 
  -1  22   6       59.72       62.65     34.52 o 
   0  22   6        0.90       16.12     15.92 o 
   1  22   6      462.07      379.79     42.70 o 
   2  22   6        2.33        6.16     14.18 o 
   3  22   6       63.40       37.12     22.87 o 
   4  22   6       21.30       20.57     43.67 o 
  -4  23   6      152.51      200.89     28.24 o 
  -3  23   6       40.56       22.88     20.62 o 
  -2  23   6       71.49       85.72     35.82 o 
  -1  23   6       37.84       12.85     30.85 o 
   0  23   6      165.86      100.40     36.85 o 
   1  23   6      371.70      309.64     34.67 o 
   2  23   6      271.21      228.23     22.03 o 
   3  23   6      335.62      241.98     23.45 o 
   4  23   6       50.84      -19.53     19.53 o 
  -4  24   6        9.80        1.59     23.04 o 
  -3  24   6      178.54      148.32     49.96 o 
  -2  24   6      433.57      491.81     66.35 o 
  -1  24   6      309.29      229.34     68.96 o 
   0  24   6      112.37       68.58     39.13 o 
   1  24   6       42.09       58.14     19.92 o 
   2  24   6        3.96        7.11     17.32 o 
   3  24   6      308.92      348.07     27.87 o 
  -3  25   6       44.52       11.71     45.28 o 
  -2  25   6       47.68       45.28     46.84 o 
  -1  25   6        2.73      -14.61     36.15 o 
   0  25   6       11.83       14.50     39.16 o 
   1  25   6       29.26       26.93     43.14 o 
   2  25   6      107.33       96.15     21.89 o 
   3  25   6        6.99       -0.30     17.22 o 
  -3  26   6        3.67      -10.15     42.15 o 
  -2  26   6       12.65      -37.47     45.28 o 
  -1  26   6      111.41       60.54     39.44 o 
   0  26   6       80.10      119.25     44.31 o 
   1  26   6       49.82       61.17     44.91 o 
   2  26   6        0.74      -19.47     19.47 o 
  -2  27   6      194.51      302.89     62.45 o 
  -1  27   6      145.59      108.64     43.39 o 
   0  27   6      102.55       48.31     42.26 o 
   1  27   6      488.01      454.86     65.94 o 
   2  27   6       41.37       65.22     50.59 o 
  -1  28   6       16.22       -3.90     49.96 o 
   0  28   6       11.31       33.54     42.69 o 
   1  28   6        4.72      -45.16     59.72 o 
  -7   1   7      621.74      777.40     59.89 o 
  -6   1   7      102.86      106.38     26.73 o 
  -5   1   7      222.14      160.32     26.73 o 
  -4   1   7     1078.64     1004.60     79.28 o 
  -3   1   7     1847.95     1882.51     74.28 o 
  -2   1   7      950.02      907.29     34.89 o 
  -1   1   7     4720.81     4788.09    155.98 o 
   0   1   7       29.42       30.24     12.06 o 
   1   1   7      501.18      530.99     24.46 o 
   2   1   7      315.97      322.53     17.87 o 
   3   1   7     8440.69     8550.43    309.92 o 
   4   1   7     2350.93     2304.97     75.29 o 
   5   1   7      214.35      208.17     21.07 o 
   6   1   7      315.39      312.48     30.65 o 
  -7   2   7     1087.91     1328.24     82.78 o 
  -6   2   7     2244.03     2127.30    111.23 o 
  -5   2   7     1923.52     1978.63    161.98 o 
  -4   2   7     4813.30     4410.49    173.62 o 
  -3   2   7      110.34      122.15     12.68 o 
  -2   2   7      511.14      541.99     25.89 o 
  -1   2   7     4129.04     4082.32    133.41 o 
   0   2   7     5207.73     4919.61    155.31 o 
   1   2   7     3366.52     3276.56    133.59 o 
   2   2   7     3770.02     3948.33    122.74 o 
   3   2   7      109.83      113.67     12.21 o 
   4   2   7      121.37      132.29     19.48 o 
   5   2   7      245.33      216.48     30.47 o 
   6   2   7      169.97      151.20     26.55 o 
  -7   3   7      872.87      995.15     95.24 o 
  -6   3   7      376.67      391.96     39.95 o 
  -5   3   7        7.74       -8.27     13.54 o 
  -4   3   7       15.96        4.59     11.90 o 
  -3   3   7      425.08      443.74     21.56 o 
  -2   3   7      606.38      533.87     24.27 o 
  -1   3   7     1198.68     1127.74     44.14 o 
   0   3   7      203.20      235.36     24.21 o 
   1   3   7      847.48      863.70     33.04 o 
   2   3   7     1342.09     1296.11     56.96 o 
   3   3   7     3285.54     3324.33    104.45 o 
   4   3   7     1009.24      989.84     45.74 o 
   5   3   7      357.91      369.19     29.27 o 
   6   3   7      390.46      453.07     82.73 o 
  -7   4   7       17.51      -24.48     32.79 o 
  -6   4   7        0.28      -20.99     20.99 o 
  -5   4   7      193.59      166.44     19.25 o 
  -4   4   7        0.95        7.54     12.87 o 
  -3   4   7      448.63      500.68     27.70 o 
  -2   4   7        0.40       -9.50      9.50 o 
  -1   4   7     1424.19     1349.70     50.64 o 
   0   4   7        2.03       -5.67      9.23 o 
   1   4   7       38.00       51.60     16.46 o 
   2   4   7       13.18        0.36      9.47 o 
   3   4   7      297.43      300.99     19.67 o 
   4   4   7       85.68       92.10     11.94 o 
   5   4   7      177.38      212.58     16.34 o 
   6   4   7        1.08      -10.38     17.21 o 
  -7   5   7       24.56        8.25     28.42 o 
  -6   5   7       71.81       81.04     26.98 o 
  -5   5   7      850.75      885.55     45.36 o 
  -4   5   7     1406.51     1394.53     62.71 o 
  -3   5   7     2410.81     2425.84     93.05 o 
  -2   5   7    10646.29    10395.15    333.47 o 
  -1   5   7     5567.22     5381.87    210.11 o 
   0   5   7      574.83      596.99     26.27 o 
   1   5   7      651.08      736.03     39.33 o 
   2   5   7       65.69       81.04     11.38 o 
   3   5   7      388.26      426.16     20.88 o 
   4   5   7      757.19      772.02     39.65 o 
   5   5   7       50.50       57.01     16.78 o 
   6   5   7        7.01        6.72     18.11 o 
  -7   6   7      303.36      315.79     56.94 o 
  -6   6   7     1728.24     1681.09     89.51 o 
  -5   6   7     2877.57     2792.54    115.62 o 
  -4   6   7     2753.29     2591.97    106.54 o 
  -3   6   7     2580.64     2433.80     93.48 o 
  -2   6   7      375.07      353.89     24.15 o 
  -1   6   7      813.95      743.54     31.08 o 
   0   6   7     4077.38     3902.83    124.80 o 
   1   6   7     3355.01     3204.48    111.95 o 
   2   6   7     2374.40     2326.69     79.13 o 
   3   6   7      314.87      382.63     21.03 o 
   4   6   7       30.64       17.08     10.59 o 
   5   6   7      107.90      124.27     19.85 o 
   6   6   7      394.29      386.90     33.14 o 
  -7   7   7       40.37       32.47     26.80 o 
  -6   7   7       18.09       32.51     15.68 o 
  -5   7   7      404.46      472.59     26.63 o 
  -4   7   7     3466.40     3315.33    126.76 o 
  -3   7   7     2054.83     2085.73     86.58 o 
  -2   7   7     3580.08     3307.80    131.47 o 
  -1   7   7     3797.68     3603.45    117.55 o 
   0   7   7      635.31      604.68     29.33 o 
   1   7   7      975.12     1071.70     42.10 o 
   2   7   7      114.66      124.50     20.13 o 
   3   7   7      482.96      462.93     24.67 o 
   4   7   7      178.93      172.88     14.80 o 
   5   7   7       76.66       85.42     29.07 o 
   6   7   7       12.24        3.22     18.63 o 
  -7   8   7        0.48      -19.96     43.72 o 
  -6   8   7        0.11      -13.58     14.35 o 
  -5   8   7       30.57       17.73     13.65 o 
  -4   8   7      157.50      172.77     35.38 o 
  -3   8   7      137.52      127.53     17.68 o 
  -2   8   7        8.02        7.57     12.13 o 
  -1   8   7      607.10      662.25     28.73 o 
   0   8   7        1.06       12.90     10.78 o 
   1   8   7       13.74        6.63     10.41 o 
   2   8   7       96.28       87.33     11.54 o 
   3   8   7       33.32       16.66     16.21 o 
   4   8   7      249.69      193.41     31.89 o 
   5   8   7       66.11       81.38     29.69 o 
   6   8   7       13.43      -11.84     17.98 o 
  -7   9   7      454.27      448.28     94.07 o 
  -6   9   7      439.41      469.06     32.75 o 
  -5   9   7       55.46       24.83     14.62 o 
  -4   9   7      208.77      204.14     20.67 o 
  -3   9   7     1315.56     1252.55     56.86 o 
  -2   9   7     1456.61     1440.91     84.28 o 
  -1   9   7       68.56      104.50     22.39 o 
   0   9   7      713.59      720.55     30.00 o 
   1   9   7        2.69       10.58     11.11 o 
   2   9   7     1569.62     1574.29     81.54 o 
   3   9   7     1102.24     1132.35     44.21 o 
   4   9   7     3450.17     3453.90    174.14 o 
   5   9   7      131.05      158.15     26.39 o 
   6   9   7      136.42      155.27     26.59 o 
  -7  10   7      297.08      249.52     54.25 o 
  -6  10   7     1429.93     1421.15    100.74 o 
  -5  10   7     1756.10     1667.75     63.72 o 
  -4  10   7      581.55      609.18     30.09 o 
  -3  10   7     3119.93     2943.25    109.94 o 
  -2  10   7     2085.65     1895.41     73.95 o 
  -1  10   7     1403.50     1387.09     50.65 o 
   0  10   7     2984.20     2948.20     95.34 o 
   1  10   7     2753.55     2679.56     88.09 o 
   2  10   7     1675.63     1587.49     58.62 o 
   3  10   7      651.30      572.29     39.10 o 
   4  10   7       24.53       49.59     16.12 o 
   5  10   7      126.00      124.75     20.69 o 
   6  10   7      236.56      232.72     26.21 o 
  -7  11   7      564.53      565.37     49.50 o 
  -6  11   7      457.55      534.10     46.10 o 
  -5  11   7       43.22       43.74     15.97 o 
  -4  11   7      154.77      131.66     15.71 o 
  -3  11   7       50.37       27.66     13.74 o 
  -2  11   7     1055.42     1059.56     46.03 o 
  -1  11   7       29.02       57.44     13.61 o 
   0  11   7      479.89      487.36     24.53 o 
   1  11   7     1977.98     2114.91     72.46 o 
   2  11   7     3641.21     3574.12    119.44 o 
   3  11   7     1501.33     1338.15     62.41 o 
   4  11   7     1482.97     1311.74    103.89 o 
   5  11   7      866.51      790.17     84.85 o 
   6  11   7      263.80      279.35     28.72 o 
  -6  12   7        7.13       25.40     22.16 o 
  -5  12   7        3.60      -17.50     17.50 o 
  -4  12   7       56.75       42.63     14.18 o 
  -3  12   7      777.87      731.61     35.56 o 
  -2  12   7      162.43      197.36     18.64 o 
  -1  12   7        3.72        4.79     12.60 o 
   0  12   7        4.07        2.73     10.83 o 
   1  12   7       10.30        5.70     13.44 o 
   2  12   7      138.03      120.46     18.47 o 
   3  12   7       13.66      -10.06     23.55 o 
   4  12   7       29.55       68.72     19.05 o 
   5  12   7        7.14       39.01     18.56 o 
   6  12   7       40.31       79.17     21.63 o 
  -6  13   7       50.75        6.61     20.64 o 
  -5  13   7      480.76      457.40     32.51 o 
  -4  13   7      805.32      794.33     34.25 o 
  -3  13   7      696.01      698.02     34.92 o 
  -2  13   7     8727.64     8380.01    292.69 o 
  -1  13   7     1734.59     1629.90     64.63 o 
   0  13   7      104.56       81.38     13.16 o 
   1  13   7      416.52      432.35     22.70 o 
   2  13   7       65.84       85.51     17.56 o 
   3  13   7      203.57      234.84     24.64 o 
   4  13   7      790.12      782.78     45.29 o 
   5  13   7        7.20       13.10     25.92 o 
   6  13   7       32.85       50.01     42.82 o 
  -6  14   7      760.09      778.54     47.57 o 
  -5  14   7      521.05      509.08     35.83 o 
  -4  14   7      125.40      115.96     37.74 o 
  -3  14   7      380.25      367.50     25.44 o 
  -2  14   7      576.63      616.53     32.12 o 
  -1  14   7      938.77      896.26     41.34 o 
   0  14   7     1954.13     1877.50     66.45 o 
   1  14   7      916.13      917.60     37.17 o 
   2  14   7      270.18      304.88     25.87 o 
   3  14   7       38.45       36.05     16.36 o 
   4  14   7       82.78       85.07     18.59 o 
   5  14   7      168.92      178.66     37.55 o 
   6  14   7      320.67      420.77     96.80 o 
  -6  15   7       19.07       49.54     23.22 o 
  -5  15   7       24.53       -2.68     21.45 o 
  -4  15   7      882.11      835.22     41.60 o 
  -3  15   7      619.30      584.56     32.02 o 
  -2  15   7     1148.09     1189.43     51.04 o 
  -1  15   7      338.85      330.72     22.83 o 
   0  15   7       18.09       17.21     12.05 o 
   1  15   7        0.72       -2.08     18.45 o 
   2  15   7       92.75       81.25     17.64 o 
   3  15   7      169.33      186.19     21.77 o 
   4  15   7      681.62      598.15     57.06 o 
   5  15   7       39.58       79.00     22.65 o 
  -6  16   7        7.55       22.39     22.71 o 
  -5  16   7       44.47       60.49     22.30 o 
  -4  16   7       70.83       54.25     17.61 o 
  -3  16   7        1.42       10.76     15.21 o 
  -2  16   7      902.25      871.79     40.82 o 
  -1  16   7      239.29      220.08     19.74 o 
   0  16   7      133.54      131.11     19.04 o 
   1  16   7        3.86        6.28     15.30 o 
   2  16   7        1.28        0.13     20.09 o 
   3  16   7      258.36      213.79     44.73 o 
   4  16   7       98.86       37.92     19.46 o 
   5  16   7       16.21       -2.02     19.35 o 
  -6  17   7        6.04        2.80     23.11 o 
  -5  17   7      348.21      353.22     32.08 o 
  -4  17   7      554.58      579.92     64.38 o 
  -3  17   7      450.74      488.61     43.04 o 
  -2  17   7      930.74      952.73     43.92 o 
  -1  17   7     1745.15     1679.59     90.37 o 
   0  17   7       15.19       35.10     17.80 o 
   1  17   7       20.56        4.80     14.18 o 
   2  17   7      136.48      128.71     19.29 o 
   3  17   7      754.26      742.19     66.20 o 
   4  17   7       96.38       75.16     42.03 o 
   5  17   7       10.91       24.47     20.69 o 
  -5  18   7      103.67       44.02     22.71 o 
  -4  18   7      435.91      424.46     32.88 o 
  -3  18   7      316.32      299.89     34.75 o 
  -2  18   7      121.84      141.96     18.37 o 
  -1  18   7      712.80      768.92     37.18 o 
   0  18   7      709.97      792.53     46.85 o 
   1  18   7      767.52      779.20     68.53 o 
   2  18   7     1011.24      882.64     52.65 o 
   3  18   7      235.22      196.04     42.93 o 
   4  18   7       15.14       28.18     19.38 o 
   5  18   7       99.19       50.08     24.68 o 
  -5  19   7       67.49       79.22     26.40 o 
  -4  19   7      116.73       84.39     22.52 o 
  -3  19   7      309.89      314.94     32.74 o 
  -2  19   7     1130.80     1091.06     61.52 o 
  -1  19   7      348.91      396.68     30.82 o 
   0  19   7       80.22       80.17     19.20 o 
   1  19   7        3.01       18.87     16.00 o 
   2  19   7       28.51       31.53     18.20 o 
   3  19   7      815.50      719.93     57.92 o 
   4  19   7        3.00      -18.90     27.04 o 
  -5  20   7       30.26      -12.37     25.55 o 
  -4  20   7        3.04        6.46     21.83 o 
  -3  20   7        0.15       10.31     22.31 o 
  -2  20   7       14.41       28.22     28.55 o 
  -1  20   7        1.57        4.26     17.26 o 
   0  20   7        0.22       28.01     17.53 o 
   1  20   7        1.69       13.93     16.74 o 
   2  20   7       40.87       57.74     19.85 o 
   3  20   7        0.75        7.12     17.38 o 
   4  20   7       35.72       18.32     18.39 o 
  -5  21   7       25.55      -15.03     25.16 o 
  -4  21   7       60.44       33.19     22.02 o 
  -3  21   7       53.13       37.47     29.66 o 
  -2  21   7       23.34       57.32     31.68 o 
  -1  21   7      144.65      136.02     40.70 o 
   0  21   7      470.56      474.29     42.79 o 
   1  21   7       54.75       29.84     18.62 o 
   2  21   7        1.75      -18.52     18.52 o 
   3  21   7      465.94      378.06     33.72 o 
   4  21   7       79.96       81.06     30.08 o 
  -4  22   7      165.34      186.82     28.02 o 
  -3  22   7        7.66      -14.74     26.90 o 
  -2  22   7       38.73       13.81     40.59 o 
  -1  22   7       43.95       81.02     37.16 o 
   0  22   7      390.44      358.32     90.03 o 
   1  22   7       94.23       94.13     24.23 o 
   2  22   7      357.00      352.23     78.35 o 
   3  22   7       10.75        9.92     19.95 o 
   4  22   7        5.66        9.62     18.11 o 
  -4  23   7        4.33       11.42     24.54 o 
  -3  23   7       33.00       71.04     46.84 o 
  -2  23   7       10.14       53.31     36.01 o 
  -1  23   7       55.23       15.68     56.29 o 
   0  23   7      144.03      147.01     61.70 o 
   1  23   7      395.90      389.12     32.11 o 
   2  23   7      354.19      395.65     34.38 o 
   3  23   7      211.21      224.17     36.22 o 
  -3  24   7       24.96       29.66     45.28 o 
  -2  24   7        9.41        7.45     33.51 o 
  -1  24   7        0.95       16.04     52.89 o 
   0  24   7       14.04       20.50     40.53 o 
   1  24   7        7.48        3.80     33.70 o 
   2  24   7      181.08      156.01     25.23 o 
   3  24   7       70.02       70.10     22.69 o 
  -3  25   7      206.78      160.81     53.86 o 
  -2  25   7      315.02      316.57    222.87 o 
  -1  25   7      588.59      495.29    124.85 o 
   0  25   7       40.94       41.25     42.00 o 
   1  25   7      438.87      473.25     66.39 o 
   2  25   7      172.38      153.87     26.15 o 
  -2  26   7      165.41      136.46     78.06 o 
  -1  26   7      130.89      125.71     57.22 o 
   0  26   7      152.25      122.43     55.23 o 
   1  26   7      192.66      141.86     53.57 o 
   2  26   7      170.41      148.31     25.34 o 
  -1  27   7      268.70      276.14    101.80 o 
   0  27   7      174.89      114.47     61.94 o 
   1  27   7       47.07       44.12     48.31 o 
  -7   0   8       74.80       96.80     46.84 o 
  -6   0   8       23.01       35.13     35.13 o 
  -5   0   8     1363.98     1321.63    106.17 o 
  -4   0   8     2125.43     2057.78    147.54 o 
  -3   0   8     4818.54     4666.68    227.42 o 
  -2   0   8     6178.73     5513.80    253.34 o 
  -1   0   8    11721.07    10939.16    492.51 o 
   0   0   8      427.23      490.89     53.08 o 
   1   0   8       90.08      152.44     21.54 o 
   2   0   8       69.24       54.33     17.79 o 
   3   0   8      855.12      925.40     52.36 o 
   4   0   8      118.09      111.66     19.38 o 
   5   0   8      141.71      182.65     38.64 o 
   6   0   8      184.66      146.58     23.91 o 
  -7   1   8       38.08       36.36     31.45 o 
  -6   1   8      135.73      176.94     40.98 o 
  -5   1   8      315.07      316.49     32.84 o 
  -4   1   8      364.63      335.49     31.89 o 
  -3   1   8      310.73      365.29     31.70 o 
  -2   1   8     2180.09     2089.56     71.99 o 
  -1   1   8     2856.09     2441.36     84.69 o 
   0   1   8     6092.82     5685.68    209.36 o 
   1   1   8     5007.70     5300.49    179.02 o 
   2   1   8      857.33      935.57     37.18 o 
   3   1   8     2118.71     2227.54     79.93 o 
   4   1   8       15.01       24.56     10.82 o 
   5   1   8      110.34      116.52     23.66 o 
   6   1   8       80.50      100.70     38.87 o 
  -7   2   8       10.92       -9.23     28.14 o 
  -6   2   8       75.90       67.58     43.72 o 
  -5   2   8       18.09       15.85     22.00 o 
  -4   2   8       55.76       71.83     20.42 o 
  -3   2   8      448.41      404.51     46.85 o 
  -2   2   8      460.66      378.85     23.08 o 
  -1   2   8       15.75        2.93     11.74 o 
   0   2   8      184.96      216.32     20.52 o 
   1   2   8      423.09      491.75     23.93 o 
   2   2   8      671.24      693.16     29.82 o 
   3   2   8      768.34      706.55     30.35 o 
   4   2   8        1.82       11.64     11.70 o 
   5   2   8      114.95      131.69     15.50 o 
   6   2   8      151.90      137.75     21.71 o 
  -7   3   8      805.53      858.81     63.19 o 
  -6   3   8     1215.07     1118.37     98.75 o 
  -5   3   8     2200.94     1998.93    104.04 o 
  -4   3   8     1166.37     1254.00     57.93 o 
  -3   3   8     1129.01     1105.40     65.81 o 
  -2   3   8       28.64       15.98     12.10 o 
  -1   3   8       76.44       69.10     13.54 o 
   0   3   8      321.88      401.77     22.57 o 
   1   3   8      215.53      226.19     16.77 o 
   2   3   8       64.81       61.29     12.53 o 
   3   3   8     1221.36     1283.21     52.08 o 
   4   3   8      314.14      284.53     19.50 o 
   5   3   8       18.39       14.17     11.73 o 
   6   3   8      282.83      331.21     44.03 o 
  -7   4   8      281.47      298.33     40.28 o 
  -6   4   8      317.65      303.89     37.43 o 
  -5   4   8      254.97      276.78     36.69 o 
  -4   4   8     1087.94     1109.20     52.67 o 
  -3   4   8     1668.12     1685.68     70.35 o 
  -2   4   8      997.03      978.39     39.86 o 
  -1   4   8     1154.25     1046.30     43.07 o 
   0   4   8      105.73      113.25     14.04 o 
   1   4   8     1998.02     2043.11     91.12 o 
   2   4   8     3022.88     3020.00     97.13 o 
   3   4   8     1386.82     1360.37     67.73 o 
   4   4   8      877.81      856.97     44.24 o 
   5   4   8     1332.41     1403.14     54.52 o 
   6   4   8       91.26      106.79     47.44 o 
  -7   5   8      705.06      723.36     58.48 o 
  -6   5   8      985.65      963.85     62.90 o 
  -5   5   8     1286.86     1181.18     57.09 o 
  -4   5   8      161.47      206.73     20.19 o 
  -3   5   8      104.95       96.73     15.63 o 
  -2   5   8      142.50      162.88     15.81 o 
  -1   5   8     3184.15     3169.06    102.19 o 
   0   5   8      823.34      889.66     35.91 o 
   1   5   8      443.57      450.29     24.54 o 
   2   5   8       61.01       76.00     14.36 o 
   3   5   8       22.47       20.84     11.92 o 
   4   5   8      207.48      184.66     16.46 o 
   5   5   8      594.56      589.08     37.58 o 
   6   5   8      220.71      262.08     55.33 o 
  -7   6   8       28.83       40.95     30.34 o 
  -6   6   8       15.25        5.18     58.94 o 
  -5   6   8        2.90       27.05     16.24 o 
  -4   6   8       31.94       27.13     15.44 o 
  -3   6   8      361.65      322.93     39.53 o 
  -2   6   8       40.64       23.53     14.37 o 
  -1   6   8        0.23        5.25     11.20 o 
   0   6   8      277.48      297.45     20.07 o 
   1   6   8      120.14      144.01     16.11 o 
   2   6   8      538.96      566.45     26.16 o 
   3   6   8       63.02       56.67     13.06 o 
   4   6   8       51.68       37.18     12.05 o 
   5   6   8       35.04       28.94     17.57 o 
   6   6   8        0.10       -7.65     19.35 o 
  -7   7   8      261.87      195.94     57.77 o 
  -6   7   8      407.01      411.83     41.68 o 
  -5   7   8      441.58      451.72     31.08 o 
  -4   7   8        7.48      -11.28     14.23 o 
  -3   7   8     1378.65     1300.81     59.62 o 
  -2   7   8      859.33      775.00     52.73 o 
  -1   7   8     1062.08     1012.77     39.14 o 
   0   7   8     1864.29     1677.38     59.15 o 
   1   7   8      844.04      864.26     45.61 o 
   2   7   8      498.53      526.59     26.30 o 
   3   7   8       29.20       16.95     12.31 o 
   4   7   8       57.19       59.47     18.69 o 
   5   7   8       76.75       77.14     20.14 o 
   6   7   8      136.30      104.39     37.03 o 
  -7   8   8       10.45      -14.83     42.15 o 
  -6   8   8      157.86      206.15     45.67 o 
  -5   8   8      385.63      396.61     29.67 o 
  -4   8   8     1783.08     1828.00     79.69 o 
  -3   8   8      719.97      713.78     39.33 o 
  -2   8   8     3241.51     3046.25    116.28 o 
  -1   8   8     2045.74     1856.23    108.63 o 
   0   8   8       80.18       77.42     13.38 o 
   1   8   8        5.01      -11.67     11.67 o 
   2   8   8     1438.87     1409.49     54.22 o 
   3   8   8      628.77      700.48     32.58 o 
   4   8   8      345.24      282.60     31.77 o 
   5   8   8      112.20      133.91     24.78 o 
   6   8   8        3.94       -3.88     24.48 o 
  -6   9   8      422.40      434.03     33.35 o 
  -5   9   8      601.95      608.08     38.04 o 
  -4   9   8      293.82      308.43     26.04 o 
  -3   9   8        0.77      -13.30     13.30 o 
  -2   9   8        7.74      -10.06     12.98 o 
  -1   9   8     2976.34     2845.29    106.68 o 
   0   9   8     1319.43     1222.48     46.04 o 
   1   9   8     1753.20     1739.11     63.61 o 
   2   9   8      545.17      531.55     27.64 o 
   3   9   8       20.85       21.81     11.86 o 
   4   9   8        2.34      -12.68     20.39 o 
   5   9   8      340.18      337.48     31.44 o 
   6   9   8       73.46       80.43     22.62 o 
  -6  10   8       24.14        4.68     24.38 o 
  -5  10   8       60.63       48.00     19.73 o 
  -4  10   8       76.34       74.66     19.20 o 
  -3  10   8      495.17      463.87     41.92 o 
  -2  10   8        0.33        1.37     13.63 o 
  -1  10   8       30.32       12.74     14.23 o 
   0  10   8       28.91       47.59     13.27 o 
   1  10   8        5.98       16.35     12.26 o 
   2  10   8      177.70      165.31     16.67 o 
   3  10   8       11.71        8.96     15.67 o 
   4  10   8       49.33       24.43     17.01 o 
   5  10   8       14.90       35.20     21.32 o 
   6  10   8       99.40       86.55     21.72 o 
  -6  11   8      291.88      306.27     49.57 o 
  -5  11   8      250.75      271.34     25.35 o 
  -4  11   8      208.48      199.28     20.73 o 
  -3  11   8      863.75      772.07     45.30 o 
  -2  11   8      207.04      180.30     27.72 o 
  -1  11   8      736.18      820.98     53.75 o 
   0  11   8      822.26      877.89     38.40 o 
   1  11   8      757.13      728.69     38.29 o 
   2  11   8      921.55      915.59     53.60 o 
   3  11   8      164.05      132.43     20.70 o 
   4  11   8       79.86       58.45     19.78 o 
   5  11   8       80.28       85.42     36.96 o 
   6  11   8       27.23       16.90     20.78 o 
  -6  12   8       83.94      126.02     64.79 o 
  -5  12   8      510.12      552.43     41.89 o 
  -4  12   8     1934.03     1825.18     74.47 o 
  -3  12   8     3688.85     3502.28    129.44 o 
  -2  12   8     1545.55     1392.62     58.74 o 
  -1  12   8     1476.26     1500.83     61.57 o 
   0  12   8      276.80      247.29     18.61 o 
   1  12   8      109.12      137.51     18.08 o 
   2  12   8      415.37      434.80     31.20 o 
   3  12   8      309.48      299.07     26.98 o 
   4  12   8      374.09      414.30     35.38 o 
   5  12   8       59.91       59.85     21.64 o 
  -6  13   8       43.49       35.96     28.10 o 
  -5  13   8      256.12      246.34     65.96 o 
  -4  13   8      272.21      287.38     24.65 o 
  -3  13   8        0.69        4.45     15.35 o 
  -2  13   8       33.88       27.44     16.25 o 
  -1  13   8     2593.29     2625.66     99.29 o 
   0  13   8     1883.98     1941.95     67.27 o 
   1  13   8     2217.28     2209.94     82.46 o 
   2  13   8     1681.52     1684.52     76.47 o 
   3  13   8      357.25      345.71     37.33 o 
   4  13   8       25.46       33.27     18.25 o 
   5  13   8       17.69       35.79     27.38 o 
  -6  14   8       60.89       45.41     30.76 o 
  -5  14   8        5.27      -10.25     25.56 o 
  -4  14   8       59.82       80.93     18.72 o 
  -3  14   8       32.44       42.84     17.10 o 
  -2  14   8       73.74      101.96     25.57 o 
  -1  14   8      186.55      179.73     23.40 o 
   0  14   8       57.60       55.29     15.59 o 
   1  14   8       13.02       17.13     15.89 o 
   2  14   8       91.50      126.93     20.92 o 
   3  14   8        5.89        4.13     24.79 o 
   4  14   8       31.64       13.14     17.87 o 
   5  14   8       72.82      109.85     48.79 o 
  -6  15   8      376.66      465.33     37.71 o 
  -5  15   8     1225.87     1240.84     80.03 o 
  -4  15   8      791.49      735.77     48.68 o 
  -3  15   8       68.61       47.46     17.80 o 
  -2  15   8      560.48      537.35     30.98 o 
  -1  15   8       20.92        2.59     14.26 o 
   0  15   8       43.50       54.23     26.42 o 
   1  15   8      109.52       90.31     19.03 o 
   2  15   8       17.94       12.22     24.30 o 
   3  15   8       22.56       35.68     18.92 o 
   4  15   8       93.92       96.16     33.58 o 
   5  15   8      135.47      120.28     25.13 o 
  -5  16   8      163.48      251.89     62.45 o 
  -4  16   8      300.19      359.31     61.69 o 
  -3  16   8     1042.75     1059.50     48.24 o 
  -2  16   8       50.68       73.13     17.38 o 
  -1  16   8      643.67      683.12     35.80 o 
   0  16   8       12.92       13.32     15.38 o 
   1  16   8      490.90      495.31     32.42 o 
   2  16   8      635.88      639.98     39.76 o 
   3  16   8     1745.03     1771.20    181.86 o 
   4  16   8      319.59      319.55     39.77 o 
   5  16   8      188.89      177.85     27.12 o 
  -5  17   8      331.63      406.94     45.24 o 
  -4  17   8      550.19      509.54     40.80 o 
  -3  17   8      213.72      221.68     29.50 o 
  -2  17   8      259.98      236.79     30.65 o 
  -1  17   8      229.18      233.20     34.72 o 
   0  17   8      607.66      613.86     82.37 o 
   1  17   8       95.97       80.82     18.18 o 
   2  17   8        3.64      -16.80     19.27 o 
   3  17   8      141.01      136.82     23.03 o 
   4  17   8     1250.95     1208.12     79.66 o 
   5  17   8      213.19      271.15     74.16 o 
  -5  18   8      343.19      371.18     43.61 o 
  -4  18   8        5.88       14.01     64.01 o 
  -3  18   8       21.19       -0.68     21.90 o 
  -2  18   8        6.42       24.13     16.13 o 
  -1  18   8      414.31      384.84     48.16 o 
   0  18   8        0.66        4.19     19.06 o 
   1  18   8      155.38      132.52     22.54 o 
   2  18   8       15.76       19.06     18.46 o 
   3  18   8        0.31      -18.14     18.14 o 
   4  18   8      265.03      289.32     77.41 o 
  -5  19   8      185.08      182.85     37.18 o 
  -4  19   8        4.72        0.91     28.94 o 
  -3  19   8       38.14       27.94     23.31 o 
  -2  19   8      287.93      252.33     59.72 o 
  -1  19   8      137.47      134.71     39.66 o 
   0  19   8      528.30      584.30     52.53 o 
   1  19   8      878.78      871.86     50.51 o 
   2  19   8        3.21       -4.82     18.07 o 
   3  19   8      395.75      398.90     32.77 o 
   4  19   8       41.31       27.41     46.08 o 
  -4  20   8      556.99      558.97     51.04 o 
  -3  20   8     1489.94     1498.49     80.02 o 
  -2  20   8      180.77      191.15     49.32 o 
  -1  20   8      197.41      179.92     28.74 o 
   0  20   8       37.68        6.78     19.03 o 
   1  20   8       98.93      130.10     22.80 o 
   2  20   8       11.39        5.09     18.37 o 
   3  20   8      333.25      355.33     31.76 o 
   4  20   8      228.23      232.21     58.37 o 
  -4  21   8       21.08       -3.12     30.36 o 
  -3  21   8       77.72       59.32     27.79 o 
  -2  21   8      340.91      388.59     94.43 o 
  -1  21   8      390.71      365.73    111.04 o 
   0  21   8      809.74      835.58     50.69 o 
   1  21   8      359.66      389.46     33.01 o 
   2  21   8      278.08      236.67     28.87 o 
   3  21   8        1.68      -17.60     22.86 o 
  -4  22   8       10.47       30.10     33.39 o 
  -3  22   8        5.05      -26.77     26.77 o 
  -2  22   8       82.24      109.33     45.62 o 
  -1  22   8        4.66      -25.64     43.58 o 
   0  22   8       42.15       33.89     26.25 o 
   1  22   8        7.79       -7.01     19.18 o 
   2  22   8        4.57       15.14     21.46 o 
   3  22   8        2.66       -9.62     19.39 o 
  -3  23   8       28.54       82.75     45.28 o 
  -2  23   8       82.06      111.47     69.77 o 
  -1  23   8      199.37      166.74     42.94 o 
   0  23   8      208.28      189.78     64.05 o 
   1  23   8       25.16       16.60     20.17 o 
   2  23   8        5.38       18.81     20.46 o 
   3  23   8        5.33      -21.01     21.01 o 
  -3  24   8      156.97       52.30     49.96 o 
  -2  24   8      248.26      259.40     96.36 o 
  -1  24   8      356.96      328.52    121.84 o 
   0  24   8       46.43        6.02     39.40 o 
   1  24   8        2.52       -1.18     21.03 o 
   2  24   8      220.24      215.67     32.70 o 
  -2  25   8       83.65       87.11     40.03 o 
  -1  25   8      201.53      154.81     68.14 o 
   0  25   8       78.21      131.02     46.73 o 
   1  25   8      298.83      395.62    101.87 o 
  -1  26   8       33.95      -36.67     40.59 o 
   0  26   8       52.18       43.58     45.40 o 
  -7   1   9       75.37      125.31     34.76 o 
  -6   1   9       92.72      116.42     30.36 o 
  -5   1   9      536.10      537.68     44.70 o 
  -4   1   9      485.99      633.74     46.84 o 
  -3   1   9     3108.43     2839.12    107.22 o 
  -2   1   9     1218.52     1109.35     44.79 o 
  -1   1   9       10.90        4.23     15.18 o 
   0   1   9      167.60      157.71     20.77 o 
   1   1   9      470.88      497.48     25.69 o 
   2   1   9      677.85      656.56     30.25 o 
   3   1   9      146.73      140.95     15.62 o 
   4   1   9      127.79      128.87     16.50 o 
   5   1   9        1.78        7.19     13.88 o 
   6   1   9        0.91      -16.57     18.72 o 
  -7   2   9      535.87      486.40     48.66 o 
  -6   2   9     2035.49     2026.78    119.05 o 
  -5   2   9     1644.54     1528.62     86.11 o 
  -4   2   9      522.01      503.13     38.09 o 
  -3   2   9       68.55       78.54     22.37 o 
  -2   2   9      411.27      427.53     24.23 o 
  -1   2   9     2378.67     2042.96     75.52 o 
   0   2   9     2834.48     2720.77    117.04 o 
   1   2   9      524.28      633.33     41.87 o 
   2   2   9       54.42       78.62     14.57 o 
   3   2   9       31.97       34.18     13.46 o 
   4   2   9     2467.35     2248.50    104.00 o 
   5   2   9     1738.88     1701.89     81.69 o 
   6   2   9       55.69       73.53     41.92 o 
  -6   3   9       12.15       79.19     41.76 o 
  -5   3   9      591.86      647.16     49.38 o 
  -4   3   9     2334.10     2176.61     89.55 o 
  -3   3   9     3967.56     3740.25    146.07 o 
  -2   3   9     2536.24     2285.74     81.36 o 
  -1   3   9      163.48      150.52     18.00 o 
   0   3   9      681.05      617.01     43.43 o 
   1   3   9      167.36      166.93     16.61 o 
   2   3   9      467.52      486.88     33.17 o 
   3   3   9      787.54      858.33     76.69 o 
   4   3   9      982.83      936.97     41.03 o 
   5   3   9        2.52      -13.16     13.97 o 
   6   3   9        0.15       16.61     40.16 o 
  -6   4   9      137.60      167.16     33.66 o 
  -5   4   9      177.04      201.98     30.45 o 
  -4   4   9      195.00      228.46     29.18 o 
  -3   4   9      783.30      727.96     38.38 o 
  -2   4   9        8.35        5.07     14.60 o 
  -1   4   9     1048.38      984.73     39.65 o 
   0   4   9      435.56      425.96     24.47 o 
   1   4   9      332.52      361.87     23.80 o 
   2   4   9      232.77      273.76     21.61 o 
   3   4   9       33.82       34.45     18.20 o 
   4   4   9       81.58       81.87     15.41 o 
   5   4   9       12.21       29.52     41.80 o 
   6   4   9       76.83       54.31     59.70 o 
  -6   5   9       34.48        7.61     25.93 o 
  -5   5   9      236.44      222.08     32.29 o 
  -4   5   9      773.87      841.30     43.20 o 
  -3   5   9     2568.18     2225.26     91.20 o 
  -2   5   9      502.53      372.70     26.25 o 
  -1   5   9      128.88      154.22     16.57 o 
   0   5   9      225.21      208.99     18.41 o 
   1   5   9      798.70      774.31     43.34 o 
   2   5   9      307.26      325.67     25.19 o 
   3   5   9     1121.46     1164.23     56.00 o 
   4   5   9      510.57      504.17     38.00 o 
   5   5   9       54.60       70.38     20.94 o 
   6   5   9        1.02        7.36     33.04 o 
  -6   6   9      737.61      763.08    140.91 o 
  -5   6   9      585.64      628.43     48.90 o 
  -4   6   9       21.80       20.30     17.17 o 
  -3   6   9      622.65      645.94     37.52 o 
  -2   6   9      608.05      577.47     34.60 o 
  -1   6   9     6448.74     6054.72    190.34 o 
   0   6   9     5678.68     5538.76    175.20 o 
   1   6   9     2509.07     2594.35    105.88 o 
   2   6   9     2733.75     2876.05    102.91 o 
   3   6   9      317.07      342.20     33.28 o 
   4   6   9       18.03       18.72     13.05 o 
   5   6   9      218.01      168.71     37.52 o 
   6   6   9       29.57       63.67     33.02 o 
  -6   7   9       71.94      124.95     31.32 o 
  -5   7   9      159.72      179.09     22.99 o 
  -4   7   9      713.59      742.97     41.74 o 
  -3   7   9     1211.77     1040.32     82.29 o 
  -2   7   9     3900.27     3557.46    133.97 o 
  -1   7   9        5.54       19.43     12.50 o 
   0   7   9       39.26       47.65     14.37 o 
   1   7   9      414.56      415.93     25.12 o 
   2   7   9      986.38     1027.22     40.79 o 
   3   7   9      807.06      820.02     49.68 o 
   4   7   9      547.42      496.03     43.04 o 
   5   7   9      115.01      129.95     22.83 o 
  -6   8   9       64.81       71.13     29.26 o 
  -5   8   9       81.48      109.04     21.40 o 
  -4   8   9      233.23      216.18     23.75 o 
  -3   8   9       71.39       53.54     16.92 o 
  -2   8   9     2109.00     1982.81     97.58 o 
  -1   8   9       15.37       21.71     14.20 o 
   0   8   9      340.89      311.32     20.93 o 
   1   8   9      520.24      547.32     28.89 o 
   2   8   9       24.76        6.42     16.35 o 
   3   8   9      323.94      310.07     23.79 o 
   4   8   9       28.04        9.59     18.76 o 
   5   8   9      288.32      296.24     35.83 o 
  -6   9   9        2.24       70.37     35.91 o 
  -5   9   9      637.83      661.27     39.98 o 
  -4   9   9     1493.67     1368.96     65.15 o 
  -3   9   9     2208.93     2068.42     84.87 o 
  -2   9   9     4663.72     4461.95    230.99 o 
  -1   9   9      614.56      618.62     51.79 o 
   0   9   9       24.61       28.41     17.22 o 
   1   9   9      399.86      386.58     31.16 o 
   2   9   9      514.28      511.89     28.31 o 
   3   9   9      544.64      550.42     48.45 o 
   4   9   9       14.80       17.48     17.48 o 
   5   9   9      318.22      295.72     31.93 o 
  -6  10   9     1332.95     1296.65    117.10 o 
  -5  10   9     1517.25     1482.40     93.65 o 
  -4  10   9      991.10     1008.34     47.84 o 
  -3  10   9       10.42        4.99     15.34 o 
  -2  10   9      365.87      337.84     50.60 o 
  -1  10   9     1707.65     1748.18     76.53 o 
   0  10   9     1237.38     1258.15     48.64 o 
   1  10   9      171.48      182.52     24.11 o 
   2  10   9      168.14      146.79     18.22 o 
   3  10   9      245.83      258.75     26.29 o 
   4  10   9      830.25      747.40     46.51 o 
   5  10   9     1221.84     1119.15     67.83 o 
  -6  11   9      114.79      121.00     48.40 o 
  -5  11   9      288.91      259.91     25.54 o 
  -4  11   9     1274.24     1217.08     55.19 o 
  -3  11   9      697.57      649.84     47.44 o 
  -2  11   9      217.37      196.45     33.75 o 
  -1  11   9      238.87      198.88     20.39 o 
   0  11   9      214.54      225.10     18.83 o 
   1  11   9       37.92       41.71     18.00 o 
   2  11   9      105.44      113.24     21.31 o 
   3  11   9      354.60      310.02     31.35 o 
   4  11   9       43.39       56.62     20.94 o 
   5  11   9        5.28       17.56     21.20 o 
  -6  12   9       55.99        9.75     28.70 o 
  -5  12   9       58.66       44.03     23.95 o 
  -4  12   9      201.97      213.22     23.38 o 
  -3  12   9      445.63      381.67     27.24 o 
  -2  12   9       12.55       23.39     15.95 o 
  -1  12   9      469.47      420.65     57.26 o 
   0  12   9      737.94      770.73     37.86 o 
   1  12   9      209.97      276.65     21.00 o 
   2  12   9      741.21      781.52     44.86 o 
   3  12   9      150.98      158.44     24.04 o 
   4  12   9      154.09      182.48     24.69 o 
   5  12   9      130.24      121.58     25.19 o 
  -6  13   9        2.09       27.48     68.70 o 
  -5  13   9      118.77      136.75     27.66 o 
  -4  13   9      339.00      337.26     27.52 o 
  -3  13   9      103.11       53.17     22.10 o 
  -2  13   9      445.62      437.42     66.20 o 
  -1  13   9       64.97       36.65     19.68 o 
   0  13   9      220.48      223.13     22.26 o 
   1  13   9      541.32      531.41     28.49 o 
   2  13   9       43.08       71.05     20.69 o 
   3  13   9      391.62      382.97     32.25 o 
   4  13   9      148.57      187.64     25.22 o 
   5  13   9       42.83       21.42     30.31 o 
  -5  14   9      488.75      527.29     83.14 o 
  -4  14   9        3.88       -2.23     17.29 o 
  -3  14   9      200.48      179.38     37.25 o 
  -2  14   9      116.15       86.32     27.36 o 
  -1  14   9     2375.33     2218.28     87.44 o 
   0  14   9     2710.25     2826.69    136.84 o 
   1  14   9      461.47      496.25     39.06 o 
   2  14   9      526.32      483.80     35.20 o 
   3  14   9        7.96        5.55     18.48 o 
   4  14   9       65.58       58.47     20.37 o 
   5  14   9       57.03       32.94     24.61 o 
  -5  15   9       27.55       49.61     30.12 o 
  -4  15   9       79.36       89.18     35.65 o 
  -3  15   9      396.98      349.17     42.13 o 
  -2  15   9      399.91      415.58     28.99 o 
  -1  15   9      480.58      466.91     57.15 o 
   0  15   9       18.20       37.74     15.93 o 
   1  15   9       96.62      110.54     20.92 o 
   2  15   9      178.63      201.95     25.52 o 
   3  15   9      286.83      351.18     31.09 o 
   4  15   9       33.04       34.52     21.47 o 
  -5  16   9       26.50       74.43     42.15 o 
  -4  16   9      275.98      247.54     37.23 o 
  -3  16   9       91.45       85.20     20.05 o 
  -2  16   9      184.24      213.48     38.06 o 
  -1  16   9       23.85       13.58     18.53 o 
   0  16   9      117.72      128.59     24.72 o 
   1  16   9       18.47       18.45     20.40 o 
   2  16   9       10.67       16.85     19.10 o 
   3  16   9       98.64      115.96     21.90 o 
   4  16   9      246.86      239.97     37.43 o 
  -5  17   9      116.00       58.85     31.74 o 
  -4  17   9       58.95       55.40     26.50 o 
  -3  17   9      146.99      135.72     40.23 o 
  -2  17   9      408.04      407.97     58.05 o 
  -1  17   9        2.67        4.98     16.60 o 
   0  17   9       15.14       29.64     21.30 o 
   1  17   9      240.94      290.26     29.91 o 
   2  17   9      288.95      261.21     27.51 o 
   3  17   9       19.73       40.49     21.28 o 
   4  17   9       38.57       44.79     20.81 o 
  -5  18   9       54.54       10.15     43.72 o 
  -4  18   9       14.95        0.81     29.53 o 
  -3  18   9      103.24      118.30     53.52 o 
  -2  18   9      118.10      159.00     27.30 o 
  -1  18   9     1278.10     1341.98     70.75 o 
   0  18   9     1495.17     1527.29     74.38 o 
   1  18   9      144.83      151.58     24.97 o 
   2  18   9      211.84      192.46     27.72 o 
   3  18   9      360.97      378.52     71.32 o 
   4  18   9        1.59        4.96     19.64 o 
  -4  19   9      420.72      395.01     45.82 o 
  -3  19   9      227.59      211.77     58.59 o 
  -2  19   9       77.45       99.02     26.69 o 
  -1  19   9      754.31      713.08     50.32 o 
   0  19   9      188.68      166.45     26.25 o 
   1  19   9       59.55       80.77     22.57 o 
   2  19   9      136.53      181.18     61.62 o 
   3  19   9      495.76      463.63     37.21 o 
  -4  20   9       17.46       34.69     32.44 o 
  -3  20   9      182.85      196.39     59.61 o 
  -2  20   9       10.30       12.13     35.83 o 
  -1  20   9      408.00      414.95     81.13 o 
   0  20   9       17.31        2.71     20.58 o 
   1  20   9       65.79       60.73     21.53 o 
   2  20   9       39.13       69.14     30.28 o 
   3  20   9      105.01      110.78     33.01 o 
  -4  21   9       75.75       40.59     48.40 o 
  -3  21   9      363.27      393.88    102.55 o 
  -2  21   9      172.54      129.72     88.29 o 
  -1  21   9       29.98       10.11     32.66 o 
   0  21   9       37.23       17.55     21.79 o 
   1  21   9       14.66       11.64     21.00 o 
   2  21   9       27.85       38.28     20.85 o 
   3  21   9      117.64      133.94     32.56 o 
  -3  22   9       46.99      -31.57     45.04 o 
  -2  22   9       93.35       66.08     39.69 o 
  -1  22   9      137.91      130.27     45.06 o 
   0  22   9       27.46       29.65     22.08 o 
   1  22   9       13.73       14.86     22.26 o 
   2  22   9        1.10      -11.57     21.50 o 
  -3  23   9        4.18       23.62     47.97 o 
  -2  23   9       93.70      168.47     51.19 o 
  -1  23   9       42.36       20.61     40.96 o 
   0  23   9        7.82        5.43     20.38 o 
   1  23   9       73.58       66.67     23.74 o 
   2  23   9       23.50       25.12     22.51 o 
  -2  24   9       79.36       10.94     38.01 o 
  -1  24   9      269.45      243.76     99.68 o 
   0  24   9       36.30      -20.13     51.48 o 
   1  24   9       35.08       23.01     22.30 o 
   0  25   9       13.61        8.59     74.94 o 
  -6   0  10        3.55       41.37     41.37 o 
  -5   0  10      154.97      210.77     45.28 o 
  -4   0  10     1277.82     1101.41     85.40 o 
  -3   0  10      464.25      525.46     69.48 o 
  -2   0  10      689.80      638.49     44.52 o 
  -1   0  10      223.48      201.18     28.01 o 
   0   0  10      156.74      152.55     50.71 o 
   1   0  10     3393.03     3705.71    197.99 o 
   2   0  10     3572.13     4186.33    253.32 o 
   3   0  10     1258.73     1272.06     70.54 o 
   4   0  10     5288.58     4807.22    306.01 o 
   5   0  10      646.07      651.59     93.29 o 
  -6   1  10      661.65      812.73     60.72 o 
  -5   1  10      804.14      752.83     55.46 o 
  -4   1  10        9.96        6.21     21.48 o 
  -3   1  10      104.69      108.40     22.04 o 
  -2   1  10      608.43      556.04     29.03 o 
  -1   1  10      300.95      286.04     26.27 o 
   0   1  10     4189.52     4015.17    166.07 o 
   1   1  10      878.99      939.74     39.60 o 
   2   1  10      201.87      243.07     20.11 o 
   3   1  10        1.15        0.07     14.62 o 
   4   1  10       25.58       15.44     15.29 o 
   5   1  10       45.76       49.37     21.92 o 
  -6   2  10       24.49       53.75     27.45 o 
  -5   2  10      153.56      121.11     29.19 o 
  -4   2  10      314.36      269.84     60.62 o 
  -3   2  10      846.88      779.87     39.52 o 
  -2   2  10      509.58      433.11     26.41 o 
  -1   2  10      235.20      181.52     19.87 o 
   0   2  10     1357.62     1298.61     59.52 o 
   1   2  10      754.48      774.44     34.46 o 
   2   2  10      281.57      340.35     24.38 o 
   3   2  10      374.30      368.95     23.63 o 
   4   2  10       23.19       17.57     15.05 o 
   5   2  10       15.51       10.03     29.18 o 
  -6   3  10      710.16      682.97     71.04 o 
  -5   3  10      668.40      699.85     52.71 o 
  -4   3  10        6.25        1.78     20.37 o 
  -3   3  10        4.15       -6.09     15.36 o 
  -2   3  10      985.81      908.87     50.42 o 
  -1   3  10      431.87      412.65     24.34 o 
   0   3  10     3920.18     3677.49    205.37 o 
   1   3  10      131.14      152.54     17.84 o 
   2   3  10        8.15        8.99     13.68 o 
   3   3  10        0.59       -5.26     14.15 o 
   4   3  10      385.31      332.94     52.11 o 
   5   3  10       55.70       66.15     33.07 o 
  -6   4  10      274.48      293.60     38.89 o 
  -5   4  10      905.30      837.77    111.63 o 
  -4   4  10     3668.40     3149.45    147.98 o 
  -3   4  10     1193.47     1174.05     53.10 o 
  -2   4  10     1043.86      935.78     57.87 o 
  -1   4  10     1282.38     1185.63     47.03 o 
   0   4  10      358.43      308.94     32.34 o 
   1   4  10      287.39      294.38     21.13 o 
   2   4  10      669.39      694.79     32.67 o 
   3   4  10      256.06      286.47     22.55 o 
   4   4  10      247.96      219.85     21.73 o 
   5   4  10       23.59       16.32     20.62 o 
  -6   5  10      324.36      318.90    103.05 o 
  -5   5  10      540.79      504.33     44.12 o 
  -4   5  10      121.01       88.97     19.70 o 
  -3   5  10       80.30       53.10     18.25 o 
  -2   5  10       10.85       12.57     15.51 o 
  -1   5  10      811.99      748.81     37.41 o 
   0   5  10     1303.90     1222.89     55.62 o 
   1   5  10      250.24      254.12     20.04 o 
   2   5  10       26.00       40.14     14.86 o 
   3   5  10       37.91        3.56     15.26 o 
   4   5  10        8.52      -13.88     16.30 o 
   5   5  10      198.40      180.46     61.79 o 
  -6   6  10        0.24       19.37     28.88 o 
  -5   6  10        4.91        8.79     33.18 o 
  -4   6  10       31.17       16.75     21.86 o 
  -3   6  10       66.96       67.32     19.59 o 
  -2   6  10       34.46       18.09     15.73 o 
  -1   6  10       17.35       10.22     15.20 o 
   0   6  10        4.71       -1.24     14.28 o 
   1   6  10        4.33       -9.21     13.68 o 
   2   6  10        0.05      -13.91     13.91 o 
   3   6  10      138.40      122.12     18.35 o 
   4   6  10      212.49      194.60     25.66 o 
   5   6  10       51.85       70.49     33.62 o 
  -6   7  10       99.01      127.02     67.14 o 
  -5   7  10      726.61      760.58     96.02 o 
  -4   7  10       94.47       44.79     31.66 o 
  -3   7  10        2.25      -10.62     16.82 o 
  -2   7  10       24.69       35.59     16.30 o 
  -1   7  10      263.98      262.26     25.60 o 
   0   7  10      858.03      893.29     38.50 o 
   1   7  10      499.68      588.72     31.86 o 
   2   7  10      114.04      105.55     16.35 o 
   3   7  10       12.37       13.26     16.86 o 
   4   7  10        4.73       15.39     27.27 o 
   5   7  10       12.33       -8.92     20.92 o 
  -6   8  10      198.48      234.57     49.96 o 
  -5   8  10      383.37      428.39     53.47 o 
  -4   8  10     1262.26     1237.67     60.98 o 
  -3   8  10     1675.19     1605.73    102.42 o 
  -2   8  10       88.47       81.51     18.13 o 
  -1   8  10       69.02       68.72     16.97 o 
   0   8  10      519.37      507.96     42.98 o 
   1   8  10      770.59      766.14     36.58 o 
   2   8  10      719.66      803.70     55.55 o 
   3   8  10      610.52      661.86     42.17 o 
   4   8  10      429.42      427.55     43.00 o 
   5   8  10      211.38      191.55     39.58 o 
  -6   9  10      545.69      565.42     51.11 o 
  -5   9  10     1063.00      939.44    120.22 o 
  -4   9  10      181.20      164.59     37.22 o 
  -3   9  10      247.26      172.83     24.62 o 
  -2   9  10       10.62        3.46     15.98 o 
  -1   9  10      641.76      691.62     36.98 o 
   0   9  10      756.17      762.72     45.15 o 
   1   9  10      330.67      368.82     28.69 o 
   2   9  10       14.47       27.29     16.53 o 
   3   9  10       73.79      102.98     23.07 o 
   4   9  10       24.48       14.62     20.78 o 
   5   9  10      125.38      178.76     33.13 o 
  -6  10  10       28.07       -7.81     44.50 o 
  -5  10  10       14.46       15.87     28.51 o 
  -4  10  10       35.86        8.14     17.63 o 
  -3  10  10       10.94        2.55     17.10 o 
  -2  10  10      386.13      343.58     46.59 o 
  -1  10  10      356.84      376.58     26.88 o 
   0  10  10       63.85       42.50     17.14 o 
   1  10  10       44.81       39.59     15.75 o 
   2  10  10      113.99      124.72     20.24 o 
   3  10  10       77.38       98.66     22.27 o 
   4  10  10        4.86      -18.31     18.85 o 
   5  10  10       33.07        9.74     22.81 o 
  -5  11  10      377.24      418.57     31.99 o 
  -4  11  10        3.72       -3.60     18.20 o 
  -3  11  10      396.81      415.26     77.75 o 
  -2  11  10       32.59       14.87     17.20 o 
  -1  11  10     2037.24     2101.42     81.72 o 
   0  11  10      576.84      670.18     54.06 o 
   1  11  10      658.15      667.46     33.97 o 
   2  11  10      282.66      288.23     35.83 o 
   3  11  10        0.44       11.95     19.08 o 
   4  11  10       19.18        2.25     20.77 o 
   5  11  10      112.23       96.73     25.15 o 
  -5  12  10       30.76        1.94     20.31 o 
  -4  12  10      681.08      701.30     39.55 o 
  -3  12  10      754.23      771.17     40.84 o 
  -2  12  10       75.90       71.22     25.27 o 
  -1  12  10      528.65      523.45     38.91 o 
   0  12  10      332.03      413.47     53.68 o 
   1  12  10      434.39      521.16     30.00 o 
   2  12  10     1435.97     1399.97     68.02 o 
   3  12  10     1430.20     1504.81     73.14 o 
   4  12  10      521.40      548.77     41.15 o 
  -5  13  10      235.23      256.30     39.87 o 
  -4  13  10       17.22       11.18     19.28 o 
  -3  13  10      220.11      197.85     35.88 o 
  -2  13  10     1608.31     1638.33     69.37 o 
  -1  13  10      823.39      844.22     44.93 o 
   0  13  10     1326.53     1295.12     54.67 o 
   1  13  10      673.73      634.63     40.24 o 
   2  13  10       26.95       24.32     19.79 o 
   3  13  10       34.71       39.26     21.98 o 
   4  13  10       21.11       39.25     24.34 o 
  -5  14  10       74.26       90.86     28.49 o 
  -4  14  10      391.23      339.52     62.91 o 
  -3  14  10       24.50       25.10     18.79 o 
  -2  14  10       27.08        2.42     17.79 o 
  -1  14  10      691.44      735.98     54.27 o 
   0  14  10      586.89      632.17     35.24 o 
   1  14  10      539.98      561.15     43.16 o 
   2  14  10      191.11      166.04     26.24 o 
   3  14  10      106.25      106.48     24.31 o 
   4  14  10        0.76        0.24     26.25 o 
  -5  15  10      633.53      615.43     55.07 o 
  -4  15  10        4.08       -1.26     23.76 o 
  -3  15  10        0.65        4.16     19.06 o 
  -2  15  10       94.51       84.44     20.49 o 
  -1  15  10      323.05      333.22     36.29 o 
   0  15  10      153.64      182.68     26.51 o 
   1  15  10      166.02      129.44     26.93 o 
   2  15  10       12.78        2.01     20.32 o 
   3  15  10       66.63       72.88     28.62 o 
   4  15  10       47.73       60.70     25.92 o 
  -4  16  10     1428.72     1411.04     78.40 o 
  -3  16  10     2245.84     2059.15     84.47 o 
  -2  16  10     1374.40     1428.82     62.95 o 
  -1  16  10      175.62      169.21     36.98 o 
   0  16  10       41.92       26.03     22.10 o 
   1  16  10        6.71        1.45     33.52 o 
   2  16  10      207.92      221.61     35.47 o 
   3  16  10        8.51       20.25     21.82 o 
   4  16  10      145.79      158.93     29.41 o 
  -4  17  10      109.14       74.88     30.63 o 
  -3  17  10       57.59       33.78     31.55 o 
  -2  17  10      140.17      154.78     25.82 o 
  -1  17  10        6.95       11.56     17.16 o 
   0  17  10       62.18       73.38     32.79 o 
   1  17  10        3.92       35.50     23.65 o 
   2  17  10        9.95       28.56     23.63 o 
   3  17  10        0.34      -10.78     19.40 o 
  -4  18  10        0.23        1.51     27.05 o 
  -3  18  10       25.63       26.62     26.27 o 
  -2  18  10      123.22      113.86     22.60 o 
  -1  18  10        0.92      -21.93     21.93 o 
   0  18  10       24.73        1.64     22.36 o 
   1  18  10        0.08        1.73     22.57 o 
   2  18  10        9.20       -0.93     23.77 o 
   3  18  10       32.73       19.28     22.57 o 
  -4  19  10      131.44      148.09     95.81 o 
  -3  19  10       99.50       78.52     29.09 o 
  -2  19  10      355.91      302.70     82.82 o 
  -1  19  10       59.07       34.13     23.88 o 
   0  19  10      796.16      805.42     50.82 o 
   1  19  10      134.34      113.75     26.20 o 
   2  19  10       65.50       46.55     21.94 o 
   3  19  10       21.38       45.32     22.06 o 
  -3  20  10       29.23       32.49     27.64 o 
  -2  20  10      330.77      284.31     82.21 o 
  -1  20  10       50.36       34.64     25.35 o 
   0  20  10       96.60      146.70     38.42 o 
   1  20  10      364.09      365.62     36.43 o 
   2  20  10      301.26      255.00     31.83 o 
  -3  21  10       61.18        0.99     37.11 o 
  -2  21  10      450.49      348.40     85.87 o 
  -1  21  10      113.99      165.39     45.71 o 
   0  21  10      100.14      129.99     26.81 o 
   1  21  10      149.84      147.20     27.74 o 
   2  21  10       16.56       11.55     23.28 o 
  -2  22  10      186.09      202.16     48.30 o 
  -1  22  10       69.58       54.99     45.61 o 
   0  22  10      145.29      153.77     27.85 o 
   1  22  10       16.05       -9.81     23.29 o 
  -1  23  10       18.65       21.75     42.90 o 
   0  23  10      265.67      285.45     37.37 o 
  -6   1  11      166.46      208.50     36.87 o 
  -5   1  11      456.19      518.45     73.38 o 
  -4   1  11     1074.92      970.03     56.32 o 
  -3   1  11      737.65      682.52     77.11 o 
  -2   1  11      386.64      413.74     29.93 o 
  -1   1  11      119.58       92.46     17.83 o 
   0   1  11       63.35       56.69     15.83 o 
   1   1  11      252.52      273.94     21.59 o 
   2   1  11      192.69      261.07     21.72 o 
   3   1  11      134.12      150.41     19.49 o 
   4   1  11      344.67      310.93     47.32 o 
   5   1  11      230.14      145.85     39.55 o 
  -6   2  11      325.23      304.08     40.57 o 
  -5   2  11      230.75      240.59     34.97 o 
  -4   2  11        3.32      -13.81     21.52 o 
  -3   2  11      493.01      519.91     62.20 o 
  -2   2  11     2458.47     2097.27     88.44 o 
  -1   2  11     3976.76     3784.49    166.11 o 
   0   2  11      369.82      345.07     28.05 o 
   1   2  11      813.70      866.34     42.97 o 
   2   2  11       13.74       25.23     16.30 o 
   3   2  11       11.43        8.47     15.03 o 
   4   2  11       15.06       -9.60     16.61 o 
   5   2  11      368.60      284.33     49.91 o 
  -6   3  11       62.81       39.72     45.67 o 
  -5   3  11      716.71      646.42     50.77 o 
  -4   3  11     1233.84     1263.82     65.74 o 
  -3   3  11      845.19      873.74     58.47 o 
  -2   3  11     1605.95     1373.50     62.48 o 
  -1   3  11      182.48      221.23     21.10 o 
   0   3  11      247.80      264.97     26.81 o 
   1   3  11       78.51       90.62     17.38 o 
   2   3  11      101.03      141.60     19.14 o 
   3   3  11       94.44      141.38     20.07 o 
   4   3  11        3.21       23.89     22.69 o 
   5   3  11       43.87       38.15     32.22 o 
  -6   4  11       74.59       93.09     30.45 o 
  -5   4  11        0.30        6.72     24.95 o 
  -4   4  11       20.77       21.83     22.35 o 
  -3   4  11      137.07      149.96     21.92 o 
  -2   4  11       62.79       58.94     18.93 o 
  -1   4  11      613.38      562.62     46.63 o 
   0   4  11      231.27      256.91     22.13 o 
   1   4  11       99.01      128.03     18.81 o 
   2   4  11      152.59      195.68     20.20 o 
   3   4  11        0.28       12.51     23.81 o 
   4   4  11        0.08      -11.32     16.12 o 
   5   4  11       19.03       22.19     43.14 o 
  -5   5  11      139.49      158.25     30.51 o 
  -4   5  11      183.18      120.85     37.13 o 
  -3   5  11      211.17      184.69     32.00 o 
  -2   5  11       25.01       41.75     17.20 o 
  -1   5  11      116.44       81.19     18.69 o 
   0   5  11     1671.68     1567.90     66.31 o 
   1   5  11     1179.04     1252.79     49.36 o 
   2   5  11      651.49      771.00     56.38 o 
   3   5  11      772.80      855.31     41.91 o 
   4   5  11      266.62      318.74     32.58 o 
   5   5  11        9.36      -20.30     26.54 o 
  -5   6  11      728.96      690.90     95.24 o 
  -4   6  11       55.08       50.61     25.52 o 
  -3   6  11      518.58      443.65     57.87 o 
  -2   6  11     2346.78     2068.79     80.72 o 
  -1   6  11     2614.34     2496.32    108.53 o 
   0   6  11      778.94      773.36     37.49 o 
   1   6  11      523.84      623.59     31.31 o 
   2   6  11       51.16       52.74     16.97 o 
   3   6  11      157.81      153.06     20.17 o 
   4   6  11      542.46      551.14     52.51 o 
  -5   7  11      150.90      145.15     32.81 o 
  -4   7  11      238.45      142.70     30.21 o 
  -3   7  11      208.53      226.76     35.24 o 
  -2   7  11       17.18       15.53     17.16 o 
  -1   7  11       35.96       47.65     18.59 o 
   0   7  11      692.59      678.20     39.13 o 
   1   7  11      915.05     1026.09     42.93 o 
   2   7  11      275.87      331.22     25.79 o 
   3   7  11      927.65      920.67     50.56 o 
   4   7  11      472.07      473.65     37.66 o 
  -5   8  11       29.31      -19.49     25.63 o 
  -4   8  11       79.66       73.71     22.22 o 
  -3   8  11       65.70       56.97     21.55 o 
  -2   8  11      327.21      334.55     28.92 o 
  -1   8  11       83.36       98.33     19.66 o 
   0   8  11       85.22      100.81     20.33 o 
   1   8  11       41.24       48.26     16.89 o 
   2   8  11       71.04       43.91     26.83 o 
   3   8  11      115.35      132.58     26.47 o 
   4   8  11        4.56        2.80     28.96 o 
  -5   9  11      852.03      927.51     64.72 o 
  -4   9  11     1154.41     1020.74     77.07 o 
  -3   9  11     1669.65     1474.53     82.90 o 
  -2   9  11       31.53       36.91     18.55 o 
  -1   9  11     1252.94     1237.98     54.57 o 
   0   9  11        7.53       22.96     17.48 o 
   1   9  11      141.55      164.13     21.43 o 
   2   9  11       15.87       28.22     17.05 o 
   3   9  11      398.76      474.87     37.88 o 
   4   9  11       10.73       24.23     23.32 o 
  -5  10  11      115.57       64.71     30.89 o 
  -4  10  11       21.33       -0.35     19.65 o 
  -3  10  11      390.54      382.40     54.87 o 
  -2  10  11     1921.80     1834.06     74.73 o 
  -1  10  11     1727.86     1639.40     68.08 o 
   0  10  11     1878.81     1931.87     77.57 o 
   1  10  11      543.27      558.17     33.25 o 
   2  10  11       27.51       26.25     22.80 o 
   3  10  11       61.54       72.93     24.73 o 
   4  10  11      149.54      145.36     27.36 o 
  -5  11  11      372.24      312.95     35.92 o 
  -4  11  11      778.17      747.57     42.35 o 
  -3  11  11      899.68      784.51     65.92 o 
  -2  11  11      919.56      890.10     59.23 o 
  -1  11  11      266.83      255.91     25.22 o 
   0  11  11        1.42       42.88     18.88 o 
   1  11  11       33.13       20.71     18.85 o 
   2  11  11       19.32       15.63     22.64 o 
   3  11  11       15.33      -17.16     22.08 o 
   4  11  11       37.39       37.89     23.00 o 
  -5  12  11      124.25      165.12     33.13 o 
  -4  12  11        2.98      -15.51     19.60 o 
  -3  12  11        5.49      -10.50     18.87 o 
  -2  12  11        3.44        5.81     21.42 o 
  -1  12  11        0.09        2.10     17.50 o 
   0  12  11      163.14      195.71     23.18 o 
   1  12  11       38.37       52.18     23.77 o 
   2  12  11      127.61      119.63     53.58 o 
   3  12  11       81.40       91.77     24.71 o 
   4  12  11       42.82       53.04     28.52 o 
  -5  13  11      189.36      150.60     39.99 o 
  -4  13  11      146.33      155.56     47.25 o 
  -3  13  11      127.91      115.52     23.41 o 
  -2  13  11       55.42       67.88     20.76 o 
  -1  13  11      168.83      158.72     22.64 o 
   0  13  11      478.14      478.17     31.05 o 
   1  13  11      906.86     1024.32     61.97 o 
   2  13  11       83.17       91.03     25.35 o 
   3  13  11      467.07      544.07     41.07 o 
   4  13  11       79.94       99.84     29.03 o 
  -4  14  11       53.81       50.87     22.45 o 
  -3  14  11       51.19       34.37     20.98 o 
  -2  14  11      534.82      526.83     36.85 o 
  -1  14  11       16.55       28.60     19.63 o 
   0  14  11      563.47      612.78     35.73 o 
   1  14  11      219.57      264.79     42.10 o 
   2  14  11       13.18       21.78     22.68 o 
   3  14  11        2.72        7.34     34.93 o 
  -4  15  11      288.13      276.24     92.17 o 
  -3  15  11      521.49      469.27     33.93 o 
  -2  15  11       40.10       55.50     24.05 o 
  -1  15  11      101.20      109.19     21.17 o 
   0  15  11       10.28       -1.12     21.99 o 
   1  15  11      147.76      206.41     29.90 o 
   2  15  11       46.80       68.85     24.51 o 
   3  15  11       37.11       52.47     24.66 o 
  -4  16  11        2.44        6.46     32.05 o 
  -3  16  11       55.00       33.85     21.47 o 
  -2  16  11       15.33        6.70     19.84 o 
  -1  16  11       28.95       33.37     20.02 o 
   0  16  11      152.25      129.79     27.77 o 
   1  16  11      263.59      273.39     32.61 o 
   2  16  11        3.91      -47.64     47.64 o 
   3  16  11        8.22       13.32     23.50 o 
  -3  17  11        5.59        0.79     21.81 o 
  -2  17  11        2.04      -10.19     21.15 o 
  -1  17  11       75.62       46.79     25.24 o 
   0  17  11       11.67        2.59     22.46 o 
   1  17  11      462.86      496.40     42.41 o 
   2  17  11      190.14      181.99     30.67 o 
  -3  18  11       13.87       25.00     27.69 o 
  -2  18  11      137.15      188.01     25.10 o 
  -1  18  11      393.70      478.69     53.97 o 
   0  18  11      363.09      333.75     35.23 o 
   1  18  11      378.85      335.32     79.22 o 
   2  18  11        9.61        3.18     24.58 o 
  -3  19  11       88.97      118.74     31.91 o 
  -2  19  11       60.34       87.79     49.69 o 
  -1  19  11        4.71      -11.02     24.69 o 
   0  19  11      330.02      389.49     37.21 o 
   1  19  11      245.42      247.63     33.57 o 
   2  19  11      417.97      486.17     54.61 o 
  -2  20  11       45.32       30.15     42.94 o 
  -1  20  11       53.85       35.32     25.58 o 
   0  20  11       63.39       49.27     26.12 o 
   1  20  11       30.31       17.67     24.88 o 
  -1  21  11      123.81      134.56     28.23 o 
   0  21  11        2.04      -23.08     23.08 o 
  -5   0  12     1598.64     1454.55    124.51 o 
  -4   0  12     1784.55     1572.30    116.63 o 
  -3   0  12      382.50      442.10     52.64 o 
  -2   0  12      487.44      420.77     55.43 o 
  -1   0  12       17.12       25.42     27.15 o 
   0   0  12        7.54       -9.85     24.73 o 
   1   0  12     3949.51     4303.99    292.31 o 
   2   0  12      671.59      760.29     52.79 o 
   3   0  12      308.91      341.80     36.95 o 
   4   0  12       61.59       10.96     60.89 o 
  -5   1  12      388.52      407.13     40.05 o 
  -4   1  12      156.71      165.20     30.43 o 
  -3   1  12      196.50      164.46     27.17 o 
  -2   1  12      120.14       47.91     34.35 o 
  -1   1  12       63.63       81.61     24.70 o 
   0   1  12       19.06       31.00     16.71 o 
   1   1  12      236.77      284.75     23.75 o 
   2   1  12      130.73      147.47     19.55 o 
   3   1  12      752.97      813.07     41.44 o 
   4   1  12      230.11      252.03     39.32 o 
  -5   2  12       14.61        5.49     26.95 o 
  -4   2  12       13.85       -7.87     23.34 o 
  -3   2  12       23.21       -1.60     22.97 o 
  -2   2  12        0.85       22.60     19.85 o 
  -1   2  12       46.97       43.96     17.19 o 
   0   2  12        5.08       17.03     16.52 o 
   1   2  12      111.68      136.25     19.30 o 
   2   2  12        1.81       -6.37     16.88 o 
   3   2  12       21.09       34.52     17.59 o 
   4   2  12       10.78       -4.12     18.45 o 
  -5   3  12        1.95       -6.63     36.34 o 
  -4   3  12       31.94       30.98     24.20 o 
  -3   3  12      662.46      643.86     56.53 o 
  -2   3  12      877.71      830.29     55.10 o 
  -1   3  12      859.59      858.59     53.04 o 
   0   3  12     1258.58     1242.98     49.45 o 
   1   3  12      770.07      857.65     41.30 o 
   2   3  12       89.48      148.94     20.04 o 
   3   3  12        7.56       31.54     19.13 o 
   4   3  12       18.10        8.33     18.61 o 
  -5   4  12     1088.21     1025.82     66.26 o 
  -4   4  12     2248.49     2220.11    156.59 o 
  -3   4  12     1370.57     1272.76     71.58 o 
  -2   4  12      552.71      559.20     33.74 o 
  -1   4  12        0.04      -10.69     18.16 o 
   0   4  12        6.75        7.14     23.49 o 
   1   4  12     1414.41     1458.01     61.48 o 
   2   4  12      863.31      976.03     43.23 o 
   3   4  12      332.98      448.15     30.61 o 
   4   4  12       90.25      144.44     29.52 o 
  -5   5  12       50.39       84.37     54.25 o 
  -4   5  12        0.24       43.59     26.25 o 
  -3   5  12      365.08      335.04     34.58 o 
  -2   5  12      279.79      273.75     25.93 o 
  -1   5  12      416.19      404.67     49.69 o 
   0   5  12      281.41      260.80     23.95 o 
   1   5  12      339.33      432.85     33.98 o 
   2   5  12       43.03       46.01     17.50 o 
   3   5  12       18.54       25.12     18.62 o 
   4   5  12        4.63        7.12     24.06 o 
  -5   6  12        0.33       23.68     28.42 o 
  -4   6  12       30.01       35.79     27.86 o 
  -3   6  12       16.96        1.21     18.41 o 
  -2   6  12      192.08      204.76     23.49 o 
  -1   6  12      132.75      110.59     30.86 o 
   0   6  12        1.53       10.64     19.29 o 
   1   6  12       42.08       56.32     17.67 o 
   2   6  12       52.24       58.04     20.43 o 
   3   6  12       23.43       34.07     19.52 o 
   4   6  12        2.86        0.62     24.59 o 
  -5   7  12       12.39       37.38     28.66 o 
  -4   7  12       22.85       72.31     27.71 o 
  -3   7  12      375.15      364.56     29.13 o 
  -2   7  12      564.74      557.57     34.34 o 
  -1   7  12       42.63       36.60     19.58 o 
   0   7  12      657.83      814.01     44.04 o 
   1   7  12      156.25      170.09     20.67 o 
   2   7  12       23.69       34.51     18.74 o 
   3   7  12        5.40        7.90     29.41 o 
   4   7  12       82.79       85.39     25.53 o 
  -5   8  12      163.21      161.05     56.60 o 
  -4   8  12     1735.79     1656.90     85.39 o 
  -3   8  12      768.00      708.74     39.61 o 
  -2   8  12      161.41      166.02     24.14 o 
  -1   8  12     1117.04     1046.00     50.01 o 
   0   8  12      130.73      139.53     22.57 o 
   1   8  12      646.92      765.16     40.67 o 
   2   8  12      407.12      491.87     34.28 o 
   3   8  12      266.71      292.48     34.59 o 
   4   8  12       46.82       66.09     28.20 o 
  -5   9  12       14.37      -52.30     66.35 o 
  -4   9  12        7.88       26.66     25.22 o 
  -3   9  12      410.59      353.95     28.74 o 
  -2   9  12      791.73      815.38     43.64 o 
  -1   9  12      652.29      753.99     48.18 o 
   0   9  12      359.12      409.10     30.69 o 
   1   9  12      329.77      386.11     26.83 o 
   2   9  12       12.97       31.87     22.77 o 
   3   9  12       91.14       90.31     25.71 o 
  -4  10  12        2.73      -17.06     20.36 o 
  -3  10  12       10.82      -17.23     29.50 o 
  -2  10  12        4.40       -6.56     18.76 o 
  -1  10  12      393.90      353.66     41.68 o 
   0  10  12       15.84       48.72     20.90 o 
   1  10  12        3.21       31.46     19.71 o 
   2  10  12        9.90       -4.98     32.79 o 
   3  10  12      112.58      112.80     36.51 o 
  -4  11  12      185.38      170.68     38.93 o 
  -3  11  12       21.11       15.54     20.09 o 
  -2  11  12       66.07       86.02     22.36 o 
  -1  11  12        7.92       15.33     19.56 o 
   0  11  12      164.27      172.90     24.90 o 
   1  11  12        8.98       10.66     20.58 o 
   2  11  12       43.90       50.18     30.81 o 
   3  11  12       14.86       24.64     24.92 o 
  -4  12  12     1374.66     1352.87    106.93 o 
  -3  12  12      366.87      373.11     47.70 o 
  -2  12  12        7.37        1.09     20.45 o 
  -1  12  12       19.95       36.42     20.28 o 
   0  12  12      770.13      821.19     99.94 o 
   1  12  12      664.26      796.58     54.94 o 
   2  12  12      545.76      596.30     55.66 o 
   3  12  12      178.55      264.10     55.77 o 
  -4  13  12      225.09      200.77     49.35 o 
  -3  13  12        8.53       30.36     21.15 o 
  -2  13  12       41.08       81.46     22.32 o 
  -1  13  12       56.89       79.29     35.55 o 
   0  13  12       19.40       47.87     22.82 o 
   1  13  12      143.96      140.23     28.99 o 
   2  13  12      198.90      213.81     34.18 o 
   3  13  12      402.60      460.87     39.65 o 
  -3  14  12        6.11        1.42     21.39 o 
  -2  14  12        0.06       11.15     21.30 o 
  -1  14  12      104.85      138.67     23.01 o 
   0  14  12       66.26       94.29     26.31 o 
   1  14  12       43.24       64.36     25.79 o 
   2  14  12        1.45       -6.65     41.13 o 
  -3  15  12     1136.31     1229.85     59.90 o 
  -2  15  12      622.48      650.57     44.55 o 
  -1  15  12     1074.04     1081.95     52.36 o 
   0  15  12     1068.89     1200.19     65.48 o 
   1  15  12      753.78      862.87     58.61 o 
   2  15  12      187.34      169.24     37.76 o 
  -3  16  12      101.90       92.42     24.30 o 
  -2  16  12       95.33      131.93     24.80 o 
  -1  16  12       13.60       -4.76     25.47 o 
   0  16  12       16.43       39.34     27.14 o 
   1  16  12      302.17      317.52     37.93 o 
   2  16  12       50.59       20.56     25.57 o 
  -2  17  12      715.05      739.93     47.22 o 
  -1  17  12      804.58     1002.41     59.59 o 
   0  17  12      353.22      398.80     42.93 o 
   1  17  12        6.79        5.90     27.18 o 
  -2  18  12       52.50       80.63     28.91 o 
  -1  18  12        0.51      -12.30     26.02 o 
   0  18  12       39.59       17.35     26.86 o 
   1  18  12      155.82      174.87     32.62 o 
  -1  19  12       24.15       53.86     71.82 o 
  -4   1  13      378.42      331.96     36.77 o 
  -3   1  13      195.33      173.79     30.86 o 
  -2   1  13       56.66       47.23     42.55 o 
  -1   1  13       15.73       26.86     20.55 o 
   0   1  13      672.99      716.50     36.22 o 
   1   1  13       40.58       72.94     19.71 o 
   2   1  13      255.57      326.52     27.14 o 
   3   1  13       44.23       69.16     21.57 o 
  -4   2  13       81.94      103.58     29.83 o 
  -3   2  13      627.69      535.03     71.51 o 
  -2   2  13      788.44      709.42     52.71 o 
  -1   2  13     1803.02     1692.23     73.26 o 
   0   2  13      918.55     1027.18     44.76 o 
   1   2  13      108.51      153.19     21.51 o 
   2   2  13       10.00       20.00     18.27 o 
   3   2  13        3.15       13.43     22.03 o 
  -4   3  13      235.39      230.72     35.23 o 
  -3   3  13      222.96      193.12     31.90 o 
  -2   3  13      159.10      123.39     26.89 o 
  -1   3  13      285.33      295.29     28.06 o 
   0   3  13      790.99      790.42     38.10 o 
   1   3  13      452.46      539.49     32.21 o 
   2   3  13      460.78      562.34     33.81 o 
   3   3  13      184.77      257.36     26.43 o 
  -4   4  13       36.94       63.28     28.53 o 
  -3   4  13       28.60       16.78     25.44 o 
  -2   4  13       26.63       42.01     21.10 o 
  -1   4  13       21.98       31.75     20.76 o 
   0   4  13      150.76      135.79     22.76 o 
   1   4  13       21.88       23.75     19.07 o 
   2   4  13       59.10      100.62     20.28 o 
   3   4  13       52.14       81.10     21.09 o 
  -4   5  13      673.46      625.99     89.81 o 
  -3   5  13      365.86      309.69     33.96 o 
  -2   5  13       54.33       37.50     21.33 o 
  -1   5  13      168.61      160.00     41.92 o 
   0   5  13       28.78       14.48     28.76 o 
   1   5  13        7.62       37.58     19.62 o 
   2   5  13      170.53      200.04     24.64 o 
   3   5  13       40.78       27.71     20.90 o 
  -4   6  13        1.34      -26.09     26.09 o 
  -3   6  13       84.62      105.95     26.77 o 
  -2   6  13      478.39      457.25     33.50 o 
  -1   6  13       69.64       92.30     22.48 o 
   0   6  13      390.20      400.88     32.58 o 
   1   6  13      136.25      182.54     23.04 o 
   2   6  13       75.86      123.42     25.53 o 
   3   6  13       81.70      109.24     28.09 o 
  -4   7  13      440.45      434.67     40.59 o 
  -3   7  13      432.27      425.74     54.42 o 
  -2   7  13       99.61      100.89     23.33 o 
  -1   7  13        0.33        9.83     21.03 o 
   0   7  13      347.93      375.09     31.83 o 
   1   7  13      556.68      657.06     45.96 o 
   2   7  13       55.60       79.75     24.81 o 
   3   7  13       22.58        1.14     26.39 o 
  -4   8  13      200.49      242.28     59.58 o 
  -3   8  13       56.83       67.53     24.32 o 
  -2   8  13       50.40       69.75     22.98 o 
  -1   8  13        0.74       -4.23     20.76 o 
   0   8  13       43.69       43.53     30.81 o 
   1   8  13       86.59      145.28     22.70 o 
   2   8  13       13.57       58.24     29.32 o 
   3   8  13       48.78       25.45     26.55 o 
  -4   9  13      296.77      302.19     38.40 o 
  -3   9  13       33.98       35.96     23.02 o 
  -2   9  13        0.65       11.14     21.12 o 
  -1   9  13      961.01      963.45     48.84 o 
   0   9  13      408.58      409.60     32.80 o 
   1   9  13      270.01      295.65     30.06 o 
   2   9  13      497.59      612.92     46.33 o 
  -3  10  13      397.23      394.42     33.05 o 
  -2  10  13     1652.05     1522.47     75.51 o 
  -1  10  13      378.04      397.64     31.59 o 
   0  10  13     1611.59     1669.79     99.94 o 
   1  10  13       22.02       27.83     21.88 o 
   2  10  13       10.65       63.07     30.28 o 
  -3  11  13      183.47      189.52     34.56 o 
  -2  11  13        1.40      -13.79     19.83 o 
  -1  11  13      179.32      169.42     25.65 o 
   0  11  13       17.52       49.37     23.36 o 
   1  11  13      462.52      519.25     47.35 o 
   2  11  13      316.80      395.84     72.85 o 
  -3  12  13       23.86       30.75     23.34 o 
  -2  12  13        0.77       24.26     22.72 o 
  -1  12  13      484.07      431.61     33.56 o 
   0  12  13       14.57        3.95     21.72 o 
   1  12  13       57.13       90.06     28.60 o 
   2  12  13       10.45       13.28     27.42 o 
  -3  13  13      192.97      189.43     32.79 o 
  -2  13  13       43.95       38.86     22.82 o 
  -1  13  13      144.43      153.29     25.87 o 
   0  13  13       66.29       35.65     29.50 o 
   1  13  13       24.35       38.43     29.96 o 
  -2  14  13      475.50      479.85     59.90 o 
  -1  14  13      317.24      343.27     31.15 o 
   0  14  13      217.50      270.05     50.96 o 
   1  14  13       21.69       19.22     29.51 o 
  -2  15  13      107.92      142.28     31.78 o 
  -1  15  13       27.28       14.45     26.70 o 
   0  15  13       63.47       51.49     30.49 o 
  -1  16  13        0.07      -19.52     69.48 o 
  -3   0  14     1268.95      939.12     90.55 o 
  -2   0  14       44.17      -19.52     38.25 o 
  -1   0  14        3.68       -1.23     68.70 o 
   0   0  14       61.79       49.55     36.89 o 
   1   0  14       31.49       24.54     29.10 o 
   2   0  14      387.82      441.22     47.32 o 
  -3   1  14      495.77      486.53     46.36 o 
  -2   1  14      376.14      332.19     37.27 o 
  -1   1  14      342.60      368.56     33.29 o 
   0   1  14       44.11       70.93     20.75 o 
   1   1  14       20.06       25.73     19.54 o 
   2   1  14       52.26       65.30     20.83 o 
  -3   2  14       37.86       15.36     29.50 o 
  -2   2  14       75.51       32.62     26.31 o 
  -1   2  14      285.13      315.38     30.91 o 
   0   2  14       50.96       78.98     21.69 o 
   1   2  14       60.88       83.50     21.65 o 
   2   2  14       25.94       72.05     20.37 o 
  -3   3  14      556.06      542.58     58.52 o 
  -2   3  14      274.07      253.70     31.39 o 
  -1   3  14      617.06      543.40     84.96 o 
   0   3  14      182.94      257.52     27.09 o 
   1   3  14       31.30       48.67     21.01 o 
   2   3  14      214.99      236.30     27.37 o 
  -3   4  14      387.17      395.44     41.23 o 
  -2   4  14      166.05      184.78     31.01 o 
  -1   4  14      178.49      169.95     34.37 o 
   0   4  14      164.67      193.26     24.85 o 
   1   4  14      510.90      551.39     33.48 o 
   2   4  14      902.32     1118.84     52.95 o 
  -3   5  14      625.45      642.44     46.31 o 
  -2   5  14      690.49      635.61     45.97 o 
  -1   5  14      578.70      534.46     48.00 o 
   0   5  14      673.65      707.35     39.58 o 
   1   5  14      154.25      213.09     25.96 o 
   2   5  14        0.56       38.67     34.94 o 
  -3   6  14       14.95       37.38     37.27 o 
  -2   6  14        0.14      -24.53     24.53 o 
  -1   6  14       22.21        5.36     22.03 o 
   0   6  14      163.21      203.75     27.95 o 
   1   6  14      292.62      344.54     29.47 o 
   2   6  14       10.12       59.68     26.37 o 
  -3   7  14      248.87      251.32     34.35 o 
  -2   7  14      328.94      352.50     46.42 o 
  -1   7  14      418.84      435.50     33.97 o 
   0   7  14      417.01      489.81     34.57 o 
   1   7  14       33.41       21.50     21.44 o 
  -3   8  14      423.91      494.93    101.48 o 
  -2   8  14        2.73       -0.36     21.84 o 
  -1   8  14      263.39      278.56     30.55 o 
   0   8  14      103.68      109.12     23.61 o 
   1   8  14      406.48      498.39     37.11 o 
  -2   9  14      268.65      245.97     29.46 o 
  -1   9  14       53.29       82.56     24.18 o 
   0   9  14       33.97       54.06     24.78 o 
   1   9  14       10.39       49.56     24.47 o 
  -2  10  14       23.97       41.49     23.58 o 
  -1  10  14        5.49       21.08     23.80 o 
   0  10  14      172.98      153.45     26.72 o 
   1  10  14        1.10       18.47     45.75 o 
  -1  11  14      204.28      223.18     43.13 o 
   0  11  14      694.62      780.41     46.89 o 
  -1   1  15       87.24      108.34     25.41 o 
   0   1  15      283.50      354.59     33.58 o 
  -1   2  15      114.23      144.16     27.50 o 
   0   2  15        6.18       13.31     22.62 o 
  -1   3  15       70.64       73.90     25.70 o 
   0   3  15      144.49      236.51     28.50 o 
  -1   4  15      168.45      177.42     35.92 o 
   0   4  15        0.02        0.00     44.15 o 
                                                 
